# Supplementary material for: Long noncoding RNAs emerge from transposon-derived antisense sequences and may contribute to infection stage-specific transposon regulation in a fungal phytopathogen
Source: Mob DNA. 2023 Nov 15;14:17. doi: 10.1186/s13100-023-00305-6 (PMC10648671; doi:10.1186/s13100-023-00305-6)
Supplement: Supplementary file 8 — Additional file 8: Supplementary Table 1. General statistics of the RNA-seq datasets generated for this study. Supplementary Table 2. TE composition in the B. hordei DH14 genome based on our manually curated transposon database. Supplementary Table 3. Functional annotations of the proteins encoded by the 43 coding genes newly discovered in the B. hordei genome. Supplementary Table 4. TPM expression values for mRNAs and lncRNAs of B. hordei K1AC during infection of H. vulgare cv. ‘Margret’. Supplementary Table 5. Gene ontology (GO) enrichment of B. hordei mRNAs induced at specific time points of infection. Supplementary Table 6. Gene ontology (GO) enrichment of H. vulgare mRNAs induced at specific time points of infection. Supplementary Table 7. Pearson correlation coefficient table for co-regulation of lncRNAs with mRNAs in B. hordei. Supplementary Table 8. Pearson correlation coefficient table for co-regulation of lncRNAs with consensus TEs in B. hordei. Supplementary Table 9. List of oligonucleotides used for PCR amplification and qRT-PCR. [file 13100_2023_305_MOESM8_ESM.xlsx]

## Sheet: Index
	Table	Content	Description
	Supplementary Table 1	RNA sequencing statistics	General statistics about the RNA sequencing datasets generated for this study
	Supplementary Table 2	Transposable element composition in the B. hordei DH14 genome	Transposable element composition in the B. hordei DH14 genome based on our manual transposon database
	Supplementary Table 3	Functional annotations of 43 coding genes newly discovered in the B. hordei genome	Functional annotations of proteins encoded by the 43 coding genes newly discovered in the B. hordei genome
	Supplementary Table 4	TPM table for mRNAs and lncRNAs of B. hordei K1	Transcripts per million expression values for mRNAs and lncRNAs of B. hordei K1(AC) during infection of Hordeum vulgare cv. ‘Margret’
	Supplementary Table 5	GO enrichment of B. hordei mRNAs induced at specific time points of infection	Gene ontology (GO) enrichment of B. hordei mRNAs induced at specific time points of infection
	Supplementary Table 6	GO enrichment of H. vulgare mRNAs induced at specific time points of infection	Gene ontology (GO) enrichment of Hordeum vulgare mRNAs induced at specific time points of infection
	Supplementary Table 7	Pearson correlation for co-regulation of lncRNAs with mRNAs in B. hordei	Pearson correlation table for co-regulation of lncRNAs with mRNAs in B. hordei
	Supplementary Table 8	Pearson correlation for co-regulation of lncRNAs with consensus TEs in B. hordei	Pearson correlation table for co-regulation of lncRNAs with consensus TEs in B. hordei
	Supplementary Table 9	List of oligonucleotides	List of oligonucleotides used for PCR amplification and qRT-PCR

## Sheet: SupplementaryTable_1
Sample ID	SRA accession	Condition	Time point	Raw reads	Trimmed reads	Overrepresented reads	Mapped to B. hordei DH14		Mapped to H. vulgare Morex 3
RWTH_01	SRR19091578	H. vulgare infected with B. hordei	0 hpi	76763274	76481973	6959288	154689	0.002	70817182	0.9259
RWTH_02	SRR19091577	H. vulgare infected with B. hordei	6 hpi	86808842	86494408	8335255	409200	0.0047	79127392	0.9148
RWTH_03	SRR19091568	H. vulgare infected with B. hordei	18 hpi	72585176	72364993	8899889	239794	0.0033	67013222	0.926
RWTH_04	SRR19091567	H. vulgare infected with B. hordei	24 hpi	79655736	79377434	7623545	679661	0.0086	72185842	0.9094
RWTH_05	SRR19091566	H. vulgare infected with B. hordei	72 hpi	92245348	91581095	8437539	9843429	0.1075	71214454	0.7776
RWTH_06	SRR19091565	H. vulgare infected with B. hordei	120 hpi	75971472	75663754	4239850	16960213	0.224	49895276	0.6594
RWTH_07	SRR19091564	H. vulgare infected with B. hordei	0 hpi	89227354	88893028	7460798	181918	0.002	82463096	0.9276
RWTH_08	SRR19091563	H. vulgare infected with B. hordei	6 hpi	73673776	73357489	4118751	392279	0.0053	67114718	0.9149
RWTH_09	SRR19091562	H. vulgare infected with B. hordei	18 hpi	74920566	74652795	4837506	593528	0.008	68003704	0.9109
RWTH_10	SRR19091561	H. vulgare infected with B. hordei	24 hpi	105521310	105135475	6791700	1585552	0.0151	94787786	0.9016
RWTH_11	SRR19091576	H. vulgare infected with B. hordei	72 hpi	72191704	71920676	5236590	6408336	0.0891	58979790	0.8201
RWTH_12	SRR19091575	H. vulgare infected with B. hordei	120 hpi	88018426	87405795	3328363	20980014	0.24	55382860	0.6336
RWTH_13	SRR19091574	H. vulgare infected with B. hordei	0 hpi	89485054	89134427	6563391	144854	0.0016	82816894	0.9291
RWTH_14	SRR19091573	H. vulgare infected with B. hordei	6 hpi	105455860	104772680	8016523	340246	0.0032	94873676	0.9055
RWTH_15	SRR19091572	H. vulgare infected with B. hordei	18 hpi	95960450	95335194	8270203	762204	0.008	85673130	0.8987
RWTH_16	SRR19091571	H. vulgare infected with B. hordei	24 hpi	78741852	78332158	5585412	537869	0.0069	71074708	0.9074
RWTH_17	SRR19091570	H. vulgare infected with B. hordei	72 hpi	90866230	90273807	7225422	4062249	0.045	74281714	0.8228
RWTH_18	SRR19091569	H. vulgare infected with B. hordei	120 hpi	73411944	73064454	5191946	13753466	0.1882	50904278	0.6967

## Sheet: SupplementaryTable_2
Repetitive element	Number of elements	Length occupied [bp]	Percentage of genome sequence
Retroelements:	88496	81082383	0.6513
SINE	8546	4028256	0.0324
Penelope	0	0	0
LINEs:	25896	29472397	0.2367
CRE/SLACS	0	0	0
L2/CR1/Rex	0	0	0
R1/LOA/Jockey	0	0	0
R2/R4/NeSL	0	0	0
RTE/Bov-B	0	0	0
L1/CIN4	0	0	0
LTR elements:	54054	47581730	0.3822
BEL/Pao	0	0	0
Ty1/Copia	28133	23621016	0.1897
Gypsy/DIRS1	23509	23330255	0.1874
Retroviral	0	0	0
DNA transposons:	19275	10208381	0.082
hobo-Activator	0	0	0
Tc1-IS630-Pogo	972	488035	0.0039
En-Spm	0	0	0
MuDR-IS905	0	0	0
PiggyBac	0	0	0
Tourist/Harbinger	0	0	0
Other	0	0	0
Rolling-circles	0	0	0
Unclassified/Unknown	4765	2013553	0.0162
Total interspersed repeats	112536	93304317	0.7495
Small RNAs	0	0	0
Satellites	136	42344	0.0003
Simple repeats	4123	257297	0.0021
Low complexity	942	252241	0.002

## Sheet: SupplementaryTable_3
B. hordei gene identifier	Chromosome	Start	End	Length (amino acids)		SignalP5.0 score	SignalP6.0 score	Putative secreted protein	TMHMM v2 No of TM domains	BlastP best-hit (05/2023)	BlastP best-hit excl. Erysiphaceae (05/2023)	BlastP functional similarity	PFAM domain identifiers	PFAM domains	InterProScan identifiers	InterProScan family/domain description	GO accessions
BLGH_007119	scaffold_16	4359613	4360917	308		0.741081	0.140711	Yes/No	0	Blumeria hordei SZF06047.1	no hit	candidate secreted effector protein
BLGH_007120	scaffold_18	1053486	1054028	180		0.003485	0.004195		0	Blumeria hordei SZF01589.1	no hit	candidate secreted effector protein
BLGH_007121	scaffold_18	7404139	7406948	506		0.001084	3e-05		0	Blumeria hordei DH14 CCU82769.1	Acephala macrosclerotiorum KAF8865282.1	Glutaminase A (GtaA)	PF08760.10, PF16335.4, PF17168.3, PF01593.23, PF16617.4	DUF1793, DUF4965, DUF5127, Amino_oxidase, INTAP	IPR014870,IPR033433,IPR032514	DUF5127/DUF4965/DUF1793
BLGH_007122	scaffold_18	8369942	8370636	191		0.000485	0		0	Blumeria hordei DH14 CCU74474.1	Glarea lozoyensis ATCC 20868 XP_008087808.1	heat shock protein 30	PF00011.20	HSP20	IPR008978,IPR031107,IPR002068	Small heat shock protein
BLGH_007123	scaffold_8	5616995	5619567	354		0.001339	0		0	Blumeria hordei SZF04513.1	Mollisia scopiformis XP_018062381.1	chromatin structure-remodeling complex subunit rsc7	PF08624.9, PF16472.4, PF12235.7	CRC_subunit, DUF5050, FXMRP1_C_core	IPR013933	Chromatin-remodelling complex, RSC SWI/SNF subunit Rsc7/Swp82
BLGH_007124	scaffold_23	7485154	7486082	164		0.001321	0.000755		0	Blumeria hordei DH14 CCU81596.1	Phaeosphaeriaceae sp. PMI808 KAH8691705.1	serine/threonine-protein kinase Sgk2			IPR040976	Fungal-type protein kinase
BLGH_007125	scaffold_23	7540460	7541693	177		0.978072	0.999712	Yes	0	Blumeria hordei DH14 CCU79034.1	no hit	CSEP0399	PF15469.5	Sec5
BLGH_007126	scaffold_23	8287044	8289755	547		0.001931	0		0	Blumeria hordei SZF00785.1	Trapelia coarctata MCJ1251832.1	serine/threonine-protein kinase Sgk2	PF00069.24	Pkinase	IPR011009,IPR040976	Fungal-type protein kinase
BLGH_007127	scaffold_19	1678802	1679448	93		0.003362	0		1	Blumeria hordei DH14 CCU78764.1	Plicaturopsis crispa FD-325 SS-3 KII94238.1	thioredoxin	PF00085.19, PF13899.5, PF13098.5, PF08534.9, PF04756.12	Thioredoxin, Thioredoxin_7, Thioredoxin_2, Redoxin, OST3_OST6	IPR013766,IPR036249	Thioredoxin domain
BLGH_007128	scaffold_27	1764160	1765276	155		0.948439	0.999781	Yes	0	Blumeria hordei SZF00545.1	no hit	unknown
BLGH_007129	scaffold_25	2150801	2154134	692		0.139559	0.121077		0	Blumeria hordei SZF02678.1	Xylographa soralifera MCJ1387127.1	serine/threonine-protein kinase Sgk2	PF00069.24, PF01636.22	Pkinase, APH	IPR000719,IPR008266,IPR011009,IPR040976	Fungal-type protein kinase	GO:0004672|GO:0005524|GO:0006468
BLGH_007130	scaffold_25	2469893	2473372	578		0.001914	1e-06		0	Blumeria hordei SZF02678.1	Phaeosphaeriaceae sp. PMI808 KAH8732082.1	serine/threonine-protein kinase Sgk2	PF00069.24, PF01636.22	Pkinase, APH	IPR011009,IPR008266,IPR040976,IPR000719	Fungal-type protein kinase	GO:0004672|GO:0006468
BLGH_007131	scaffold_10	1233799	1234243	72		0.001041	1e-06		0	no hit	no hit
BLGH_007132	scaffold_26	2136767	2138102	189		0.001972	0		0	Blumeria hordei SZF03862.1	Trapelia coarctata MCJ1244117.1	C6 transcription factor Mut3	PF00172.17	Zn_clus	IPR036864,IPR001138	Zn(2)Cys(6) fungal-type DNA-binding domain	GO:0000981|GO:0006355|GO:0008270
BLGH_007133	scaffold_17	1272775	1276324	496		0.011378	3e-05		0	Blumeria hordei SZE99915.1	Phaeosphaeriaceae sp. PMI808 KAH8732082.1	serine/threonine-protein kinase Sgk2	PF05213.11	Corona_NS2A	IPR040976	Fungal-type protein kinase
BLGH_007134	scaffold_17	1281562	1285060	325		0.023233	0.000132		0	Blumeria hordei SZE99915.1	Phaeosphaeriaceae sp. PMI808 KAH8732082.1	serine/threonine-protein kinase Sgk2			IPR040976	Fungal-type protein kinase
BLGH_007135	scaffold_43	751003	752278	212		0.008273	0.000118		0	Blumeria hordei SZF05334.1	Pisolithus orientalis XP_051600669.1	candidate secreted effector protein	PF14662.5, PF09726.8, PF07200.12, PF05010.13	KASH_CCD, Macoilin, Mod_r, TACC
BLGH_007136	scaffold_43	941896	943405	217		0.000197	0		0	Blumeria hordei SZF05329.1	no hit	candidate secreted effector protein
BLGH_007137	scaffold_43	959847	960807	190		0.000221	0		0	Blumeria hordei SZF05326.1	no hit	candidate secreted effector protein	PF15035.5, PF13851.5, PF07200.12	Rootletin, GAS, Mod_r
BLGH_007138	scaffold_7	345890	350517	971		0.000991	0		0	Hortaea werneckii KAI7703162.1	Hortaea werneckii KAI7703162.1	reverse transcriptase family	PF07727.13, PF00665.25, PF14223.5, PF13976.5, PF13961.5	RVT_2, rve, Retrotran_gag_2, gag_pre-integrs, DUF4219	IPR025724,IPR036397,IPR013103,IPR001584,IPR012337	GAG-pre-integrase domain, Integrase, catalytic core, Reverse transcriptase, RNA-dependent DNA polymerase	GO:0003676|GO:0015074
BLGH_007139	scaffold_44	1713	2933	188		0.001369	0		0	Blumeria hordei SZF05690.1	Rhizodiscina lignyota KAF2101209.1	C6 transcription factor Mut3	PF00172.17	Zn_clus	IPR001138,IPR036864,IPR020448	Zn(2)Cys(6) fungal-type DNA-binding domain	GO:0000981|GO:0006355|GO:0008270
BLGH_007140	scaffold_5	362838	364792	275		0.001081	0.000626		0	Blumeria hordei DH14 CCU83228.1	Diplocarpon mali KAI6715767.1	peptidase S41 family protein	PF03572.17	Peptidase_S41	IPR005151,IPR029045	Tail specific protease	GO:0006508|GO:0008236
BLGH_007141	scaffold_36	78096	81460	917		0.00116	2e-06		0	Blumeria hordei SZE99255.1	Xylographa soralifera MCJ1387127.1	serine/threonine-protein kinase Sgk2	PF00069.24, PF01636.22, PF07714.16, PF01163.21	Pkinase, APH, Pkinase_Tyr, RIO1	IPR000719,IPR040976,IPR011009,IPR008266	Protein kinase domain	GO:0004672|GO:0005524|GO:0006468
BLGH_007142	scaffold_36	87758	89265	195		0.001659	0		0	Blumeria hordei SZE99255.1	Phaeosphaeriaceae sp. PMI808 KAH8732082.1	serine/threonine-protein kinase Sgk2	PF00069.24, PF01636.22, PF07714.16, PF06293.13	Pkinase, APH, Pkinase_Tyr, Kdo	IPR040976,IPR011009,IPR000719,IPR008266	Protein kinase domain	GO:0004672|GO:0005524|GO:0006468
BLGH_007143	scaffold_48	70879	72001	177		0.978072	0.9997	Yes	0	Blumeria graminis f. sp. triticale CAD6506416.1	no hit	CSEP0399	PF15469.5	Sec5
BLGH_007144	scaffold_158	4148	5267	135		0.000286	0		0	Blumeria hordei SZF05117.1	no hit	serine/threonine-protein kinase Sgk2	PF05531.11, PF14523.5, PF08311.11	NPV_P10, Syntaxin_2, Mad3_BUB1_I
BLGH_007145	scaffold_135	8033	10024	318		0.00888	1e-06		7	Blumeria hordei SZF00848.1	Rhynchosporium agropyri CZS95886.1	DUF1295-domain-containing protein	PF06966.11, PF04140.13, PF04191.12, PF02544.15	DUF1295, ICMT, PEMT, Steroid_dh	IPR010721,IPR001104	Probable O-methyltransferase UstE-like	GO:0006629|GO:0016627
BLGH_007146	scaffold_18	3789296	3790756	170		0.811309	0.919845	Yes	0	Blumeria hordei SZF01340.1	Fonsecaea erecta XP_018692665.1	CSEP0438
BLGH_007147	scaffold_33	4276883	4277702	179		0.000333	0		0	Blumeria hordei SZF03136.1	no hit	unknown
BLGH_007148	scaffold_35	1404039	1404844	173		0.029558	4e-06		3	Aplosporella prunicola CBS 121167 XP_033398663.1	Aplosporella prunicola CBS 121167 XP_033398663.1	unknown
BLGH_007149	scaffold_43	950449	951827	221		0.0002	0		0	Blumeria hordei SZF05329.1	no hit	candidate secreted effector protein
BLGH_007150	scaffold_8	4557734	4558616	108		0.000463	0		0	no hit	no hit
BLGH_007151	scaffold_11	608558	610658	339		0.000775	0		0	Blumeria hordei SZF06402.1	Phaeosphaeriaceae sp. PMI808 KAH8732082.1	serine/threonine-protein kinase Sgk2			IPR040976	Fungal-type protein kinase
BLGH_007152	scaffold_18	3963323	3964609	172		0.988171	0.999761	Yes	0	Blumeria graminis f. sp. triticale CAD6499795.1	no hit	unknown
BLGH_007153	scaffold_20	1617613	1619141	345		0.001228	0		0	Podosphaera aphanis KAI0997838.1	Ceratocystis platani KKF92092.1	putative integrase	PF00665.25, PF13976.5, PF09337.9	rve, gag_pre-integrs, zf-H2C2	IPR036397,IPR041588,IPR012337	Ribonuclease H superfamily	GO:0003676
BLGH_007154	scaffold_27	294298	295113	154		0.017616	0.002564		2	Blumeria hordei SZF05741.1	Trichodelitschia bisporula KAF2404141.1	unknown	PF04930.14	FUN14
BLGH_007155	scaffold_28	643973	645005	222		0.001025	0		0	no hit	no hit
BLGH_007156	scaffold_30	920711	922569	96		0.025325	0.001151		0	no hit	no hit
BLGH_007157	scaffold_44	70948	72226	213		0.001369	0		0	Blumeria hordei SZF05690.1	Phialophora attinorum XP_018004239.1	C6 transcription factor Mut3	PF00172.17	Zn_clus	IPR036864,IPR001138,IPR020448	Zn(2)Cys(6) fungal-type DNA-binding domain	GO:0000981|GO:0006355|GO:0008270
BLGH_007158	scaffold_44	431723	432602	190		0.002132	1e-06		0	Blumeria hordei SZF05725.1	Vezdaea aestivalis KAI9888916.1	C6 transcription factor Mut3	PF00172.17	Zn_clus	IPR020448,IPR036864,IPR001138	Zn(2)-C6 fungal-type DNA-binding domain superfamily	GO:0000981|GO:0003677|GO:0005634|GO:0006355|GO:0008270
BLGH_007159	scaffold_44	527021	527867	190		0.002132	1e-06		0	Blumeria hordei SZF05725.1	Vezdaea aestivalis KAI9888916.1	C6 transcription factor Mut3	PF00172.17	Zn_clus	IPR020448,IPR036864,IPR001138	Zn(2)-C6 fungal-type DNA-binding domain superfamily	GO:0000981|GO:0003677|GO:0005634|GO:0006355|GO:0008270
BLGH_007160	scaffold_69	6286	7585	191		0.001745	1e-06		0	Blumeria hordei SZF05690.1	Cirrosporium novae-zelandiae KAI9736676.1	C6 transcription factor Mut3	PF00172.17, PF09781.8, PF14949.5	Zn_clus, NDUF_B5, ARF7EP_C	IPR001138,IPR036864	Zn(2)Cys(6) fungal-type DNA-binding domain	GO:0000981|GO:0006355|GO:0008270
BLGH_007161	scaffold_266	1365	5323	854		0.000615	0		0	Blumeria hordei SZE99945.1	Rhexocercosporidium sp. MPI-PUGE-AT-0058 KAH7317965.1	Zinc-finger, CHCC type	PF01122.18	Cobalamin_bind	IPR021109,IPR001878	Zinc finger, CCHC-type	GO:0003676|GO:0008270

## Sheet: SupplementaryTable_4
Gene identifier	Transcript type	RWTH_01	RWTH_02	RWTH_03	RWTH_04	RWTH_05	RWTH_06	RWTH_07	RWTH_08	RWTH_09	RWTH_10	RWTH_11	RWTH_12	RWTH_13	RWTH_14	RWTH_15	RWTH_16	RWTH_17	RWTH_18
BLGH_00001-mRNA-1	mRNA	76.8738	118.68	64.4201	89.5457	78.3107	77.5358	142.771	53.4596	78.8835	39.2402	72.2721	71.4885	57.7824	105.567	43.2832	36.4937	73.2101	71.1792
BLGH_00002-mRNA-1	mRNA	104.886	44.9911	37.9153	52.231	26.7229	25.8297	61.3856	62.6801	39.3934	14.8105	30.3871	23.3221	83.4757	61.5385	26.722	29.7988	39.15	28.09
BLGH_00003-mRNA-1	mRNA	0	10.1541	7.19581	20.9205	24.8968	19.3675	28.1934	26.8718	12.4828	11.728	24.0165	14.924	0	16.7571	29.5666	13.5584	26.5322	20.1291
BLGH_00004-mRNA-1	mRNA	51.1007	60.4271	165.579	261.571	250.249	244.591	235.907	166.867	123.517	159.044	246.192	230.956	40.9706	234.899	86.7582	215.164	155.191	252.133
BLGH_00005-mRNA-1	mRNA	101.318	43.5672	41.1658	14.5069	25.9483	31.2856	234.601	56.8126	58.8095	51.8448	25.5011	30.0234	120.003	51.9262	55.8497	29.6573	26.7515	26.459
BLGH_00006-mRNA-1	mRNA	73.7248	79.1082	36.6111	27.4163	41.834	46.9912	58.6813	32.6938	31.7552	43.7354	40.1907	43.7546	45.1533	88.8096	16.3203	35.5061	50.8159	46.471
BLGH_00007-mRNA-1	mRNA	45.5348	8.97423	22.2589	21.291	19.3549	15.4919	0	20.6516	9.08545	13.6632	19.2962	12.5351	51.3395	0	6.90255	0	13.1172	15.6307
BLGH_00008-mRNA-1	mRNA	120.586	71.7632	85.8603	128.012	13.1166	16.2552	80.9249	114.099	107.294	135.045	21.3309	16.1655	137.439	54.344	124.116	163.975	21.0495	12.0678
BLGH_00009-mRNA-1	mRNA	124.908	111.777	90.5274	81.7489	38.0418	45.2909	171.97	57.5687	81.5996	101.437	48.8309	42.1298	135.333	90.767	80.7094	89.4673	31.0131	39.0955
BLGH_00010-mRNA-1	mRNA	11.5773	51.3387	101.869	39.8874	20.654	20.6709	23.0375	27.3038	75.2399	73.3115	19.6245	25.0685	20.305	30.1237	68.1939	70.2535	30.5183	23.2958
BLGH_00011-mRNA-1	mRNA	0	0	51.7274	79.751	21.5456	12.6177	0	50.392	95.0116	50.7758	23.5423	12.1105	0	45.1721	102.26	37.2662	15.7113	17.3555
BLGH_00012-mRNA-1	mRNA	16.411	6.46874	9.16826	14.5391	32.2814	27.2931	0	7.44297	2.80667	17.9992	22.1771	26.4545	16.4472	16.0128	9.2401	25.4044	31.0851	26.981
BLGH_00013-mRNA-1	mRNA	24.4305	50.5564	13.6485	8.41705	15.9177	11.5504	0	22.1602	20.891	46.5117	18.4051	11.3428	0	55.6212	30.6852	31.7676	17.9317	16.0001
BLGH_00014-mRNA-1	mRNA	0	26.6413	52.8629	39.9192	34.8103	31.5287	21.5188	19.6183	13.871	27.9733	36.025	34.3981	101.606	11.7241	44.4951	58.5912	27.9517	39.5637
BLGH_00015-mRNA-1	mRNA	26.8668	52.9505	20.0127	59.9464	59.3504	48.5508	21.3846	123.475	34.7167	60.0457	56.1675	55.7832	80.7779	89.3246	48.0966	31.0539	54.2827	55.7397
BLGH_00016-mRNA-1	mRNA	0	48.4675	50.2638	59.0435	62.1938	71.9741	19.0967	64.2001	83.433	45.4293	67.1036	61.8909	108.203	94.9412	44.1631	38.626	85.6835	63.9361
BLGH_00017-mRNA-1	mRNA	44.7987	41.2027	104.281	138.175	120.924	143.97	41.6004	32.5084	85.1293	135.351	155.109	122.834	74.8289	22.6653	89.2526	149.793	185.74	126.531
BLGH_00018-mRNA-1	mRNA	0	78.8992	27.1092	39.4074	42.381	37.7867	43.4513	57.2201	30.4293	36.1501	32.7871	37.4163	85.1056	107.847	48.3382	66.1029	30.0635	42.903
BLGH_00019-mRNA-1	mRNA	46.3508	182.701	6.47365	100.378	122.238	123.062	64.5627	84.0869	142.688	68.1017	126.8	98.7134	0	65.3265	86.3225	66.0113	91.4541	114.725
BLGH_00020-mRNA-1	mRNA	44.9891	36.9446	23.0394	44.2861	53.135	41.2615	113.396	50.3303	35.9063	44.0674	49.7102	41.7553	71.3897	24.3875	45.4656	28.786	78.1153	48.2606
BLGH_00021-mRNA-1	mRNA	17.4441	27.5038	34.1089	33.4844	41.1329	43.727	41.6539	52.2159	46.7392	45.8452	44.3536	38.2019	17.4825	26.4768	39.287	39.9653	46.947	40.5767
BLGH_00022-mRNA-1	mRNA	44.5746	15.5029	41.0155	40.7807	37.4218	35.3717	41.7402	27.5891	31.0912	41.6718	41.1862	28.6138	36.7894	13.6448	26.3466	37.6669	31.4549	32.7102
BLGH_00023-mRNA-1	mRNA	60.6453	8.53735	135.522	83.5765	29.6754	22.6808	10.3437	6.2868	60.2551	96.4547	28.6367	25.1786	0	0	87.8037	95.4887	32.9573	24.5351
BLGH_00024-mRNA-1	mRNA	0	15.4466	48.1639	39.3466	11.1857	19.065	12.4765	0	60.7648	22.382	10.6281	24.6455	31.4191	15.2946	26.4771	8.73541	10.1444	25.5939
BLGH_00025-mRNA-1	mRNA	0	11.8099	105.212	24.4371	11.8987	15.7128	0	6.21189	42.9448	35.4295	8.54507	15.3821	0	0	28.1776	42.4049	7.702	12.8753
BLGH_00026-mRNA-1	mRNA	34.2869	6.75744	33.5211	69.1897	11.9145	17.6407	0	0	103.595	50.0218	17.8393	24.7238	17.1812	7.43442	80.19	55.1995	16.9127	20.171
BLGH_00027-mRNA-1	mRNA	0	18.2338	31.586	55.6549	20.2846	16.734	0	16.784	44.5379	53.6073	23.9108	19.6823	30.9071	35.6632	41.8511	62.3793	23.0412	22.5652
BLGH_00028-mRNA-1	mRNA	0	0	9.17602	21.8271	11.4151	8.89223	0	0	70.2262	24.4725	14.1527	8.27826	0	0	22.0527	21.3577	16.3335	9.75551
BLGH_00029-mRNA-1	mRNA	0	0	0	5.4791	1.89964	2.27038	0	0	0	2.30368	0.786245	2.32508	0	0	0	3.44654	2.63577	2.70259
BLGH_00030-mRNA-1	mRNA	0	0	11.7792	4.15102	2.55128	3.40102	0	0	2.40398	6.10851	2.28339	3.7829	0	9.14353	0	2.61113	3.82735	3.33315
BLGH_00031-mRNA-1	mRNA	17.4128	0	0	0	1.80084	1.07615	0	0	0	0	1.85841	1.93965	0	0	4.02221	0	1.46589	0.943779
BLGH_00032-mRNA-1	mRNA	0	0	0	0	0	0	0	0	0	0	0.509543	0.666952	0	0	0	0	0	0.427684
BLGH_00033-mRNA-1	mRNA	0	44.0906	75.5093	30.2799	4.97436	8.26102	0	0	34.0092	18.1322	7.98802	8.57903	0	0	20.1859	35.7854	12.6536	11.4938
BLGH_00034-mRNA-1	mRNA	0	0	77.909	63.767	7.53696	7.74011	0	0	99.5041	48.0359	10.9298	7.46732	0	0	75.5969	40.1116	13.2076	13.0852
BLGH_00035-mRNA-1	mRNA	453.473	333.481	189.059	241.182	385.547	379.024	253.198	255.394	154.338	271.719	368.656	392.998	305.242	334.603	146.57	214.575	355.973	374.607
BLGH_00036-mRNA-1	mRNA	108.557	44.1272	32.2188	85.4886	56.0791	57.4129	81.0058	88.6222	61.1126	74.976	47.7283	54.0073	74.7975	119.163	80.5169	69.7397	82.5712	60.5852
BLGH_00037-mRNA-1	mRNA	98.3947	155.137	0	55.3469	56.5206	46.0767	145.447	71.4008	128.212	72.1386	61.6846	43.1231	295.834	24.3827	21.9167	76.5931	79.8752	45.5847
BLGH_00038-mRNA-1	mRNA	163.007	247.561	64.2821	57.5766	41.7093	43.8049	152.642	240.053	36.0775	64.2901	49.7537	41.1308	177.781	409.583	85.5504	45.1236	57.0603	44.7815
BLGH_00039-mRNA-1	mRNA	327.455	470.195	248.273	319.268	444.317	460.893	434.397	407.348	309.348	315.583	414.534	507.975	296.922	395.583	370.093	355.315	352.953	443.635
BLGH_00040-mRNA-1	mRNA	68.8617	25.0553	0	53.1856	31.0945	32.9989	67.4591	7.68769	15.7027	38.5851	26.4379	28.0614	95.5571	32.1597	46.8018	26.2396	39.7995	28.5667
BLGH_00041-mRNA-1	mRNA	246.815	277.448	168.528	329.343	325.935	291.108	116.416	311.772	279.323	279.213	300.434	282.996	338.973	245.781	267.641	421.128	351.207	288.937
BLGH_00042-mRNA-1	mRNA	41.5668	131.075	69.6657	87.29	132.147	114.522	275.709	125.68	107.423	95.193	144.31	130.595	131.918	138.198	157.226	51.4765	131.005	110.894
BLGH_00043-mRNA-1	mRNA	0	5.66934	16.0705	22.6531	8.50846	12.1601	0	13.9161	22.9584	22.6206	10.9259	13.3426	38.4391	14.5537	16.6117	33.249	13.7732	15.3314
BLGH_00044-mRNA-1	mRNA	361.707	252.56	144.338	292.982	131.398	146.274	201.531	174.358	246.263	288.712	149.29	146.748	295.182	85.1513	270.348	232.929	176.992	170.047
BLGH_00045-mRNA-1	mRNA	0	18.2629	54.6446	22.2974	18.4641	36.9957	213.075	24.2821	32.8697	18.7498	9.30808	41.9938	25.7969	26.79	10.7024	16.576	10.8889	34.1342
BLGH_00046-mRNA-1	mRNA	0	0	0	0	1.34175	1.34496	0	0	9.54329	2.59816	2.75879	0.783347	0	0	6.04199	6.91043	2.3121	2.33134
BLGH_00047-mRNA-1	mRNA	0	65.4419	66.8677	19.7636	3.88129	5.98459	0	46.2294	35.2175	5.43318	3.99956	5.75334	0	41.8593	24.7493	21.995	3.41293	5.26661
BLGH_00048-mRNA-1	mRNA	0	39.7501	16.5702	33.8682	37.8405	38.8024	0	0	39.2282	23.0784	43.9081	33.2777	0	0	14.3877	39.67	52.6232	29.0975
BLGH_00049-mRNA-1	mRNA	41.0391	32.3528	48.4017	33.2159	44.7631	46.0931	0	33.0892	67.5871	52.0879	58.4856	34.3734	18.2798	45.4812	35.5489	46.3055	62.7635	44.981
BLGH_00050-mRNA-1	mRNA	43.4929	42.859	54.6704	37.4615	30.092	31.8321	38.9455	47.3413	45.2497	33.9764	37.3738	34.951	168.906	50.6892	30.6104	18.1784	34.326	34.2058
BLGH_00051-mRNA-1	mRNA	54.1385	151.513	128.542	66.0826	93.0223	66.3889	60.3282	139.465	65.43	68.1164	110.938	63.0844	18.9902	95.0846	117.708	56.3182	105.88	65.1665
BLGH_00052-mRNA-1	mRNA	228.294	194.182	64.4413	93.2025	159.198	172.517	143.456	197.924	107.953	115.969	182.218	156.663	170.996	184.456	99.9174	69.6387	175.322	155.235
BLGH_00053-mRNA-1	mRNA	145.933	68.5843	116.02	87.2963	74.812	70.5976	58.0776	109.97	56.3154	58.5399	79.6014	62.2662	95.6277	141.174	70.0115	48.6564	90.5452	62.7191
BLGH_00054-mRNA-1	mRNA	57.9364	54.9511	71.8143	42.4168	38.7595	47.9083	89.3468	56.4938	49.1296	48.2569	41.6696	45.5164	34.4755	29.8355	44.2261	56.5021	55.9564	48.1166
BLGH_00055-mRNA-1	mRNA	66.4025	14.7228	11.5927	26.1459	66.5449	63.0038	36.3365	126.487	36.9083	47.4073	72.3024	64.1607	24.9558	82.7887	48.8912	50.3679	72.8458	54.5479
BLGH_00056-mRNA-1	mRNA	151.073	95.2778	118.159	53.5365	62.8088	75.851	132.272	87.7019	72.344	50.0207	56.3378	73.9901	60.5625	196.543	99.4556	115.996	57.7084	69.4635
BLGH_00057-mRNA-1	mRNA	159.434	161.3	38.5971	73.2399	52.2364	63.3375	84.6011	125.336	87.2545	49.7096	63.1591	53.6288	74.5665	184.374	85.6251	101.355	46.4735	62.5541
BLGH_00058-mRNA-1	mRNA	30.5872	57.5426	43.4967	44.6163	58.4068	45.9974	32.0923	89.2875	21.5586	38.6685	60.1746	40.4749	4.18016	101.292	14.9337	37.535	86.3788	45.2514
BLGH_00060-mRNA-1	mRNA	0	19.1974	0	31.5048	34.2798	36.1196	0	20.1953	42.837	25.3405	34.7258	38.3448	27.8918	45.2585	44.5985	18.956	29.4327	35.2593
BLGH_00061-mRNA-1	mRNA	0	11.0732	31.3885	51.1588	243.874	321.939	0	0	51.2477	86.0386	186.11	317.495	77.4244	9.13691	68.1358	67.8402	250.981	336.626
BLGH_00062-mRNA-1	mRNA	75.4192	20.8096	0	0	1.68478	23.7155	0	0	6.87919	11.8614	3.83524	34.6651	0	0	26.1318	0	2.85712	15.1928
BLGH_00063-mRNA-1	mRNA	0	9.29611	59.2899	124.202	161.491	120.422	0	59.8985	61.8458	124.451	192.554	110.822	0	10.2274	58.2224	166.477	226.151	114.032
BLGH_00064-mRNA-1	mRNA	85.6626	0	119.642	32.7926	5.78806	8.15297	0	0	107.436	29.1509	5.91574	10.3765	0	8.2552	233.326	9.42979	11.4182	8.68403
BLGH_00065-mRNA-1	mRNA	35.0457	13.814	19.5788	17.249	14.3528	21.7023	27.8947	0	33.964	21.757	19.8017	20.4472	35.1229	0	6.07146	0	19.3615	28.1758
BLGH_00066-mRNA-1	mRNA	0	97.9452	44.7805	28.4053	92.8127	69.849	51.0404	69.7991	76.7683	51.0894	92.3923	69.9522	32.1331	135.566	27.7732	95.2954	71.1065	70.0189
BLGH_00067-mRNA-1	mRNA	63.8296	86.8011	71.3188	79.1685	94.3061	90.7227	33.0234	88.0049	62.5872	74.4978	105.792	77.5415	86.3598	33.2164	25.4336	59.2852	132.289	84.8176
BLGH_00068-mRNA-1	mRNA	124.434	98.0961	150.62	85.7423	94.201	75.0058	77.0335	127.919	74.0898	130.467	77.4692	81.8784	207.846	89.9364	119.763	63.352	86.8588	71.9397
BLGH_00069-mRNA-1	mRNA	25.0456	44.4251	24.4862	20.9561	56.2598	63.4783	79.7403	43.1644	28.5559	44.573	61.0869	56.7012	75.3023	97.7514	59.6612	74.4399	60.2888	54.6952
BLGH_00070-mRNA-1	mRNA	0	0	16.6465	82.1276	3.60549	2.81752	0	0	67.9465	62.2781	4.20901	1.7548	0	0	49.0403	51.661	5.64402	3.02814
BLGH_00071-mRNA-1	mRNA	71.7678	88.9075	22.911	96.8863	75.5799	83.7912	146.889	208.315	119.233	114.569	68.5499	89.4176	123.302	57.7995	108.348	63.4841	60.2019	79.2787
BLGH_00072-mRNA-1	mRNA	0	24.7102	40.0254	40.5519	33.2318	32.2787	85.5386	19.4961	0	27.4283	40.1438	31.6448	0	58.2552	18.618	53.2352	26.8586	38.9935
BLGH_00073-mRNA-1	mRNA	221.455	148.718	71.024	41.1767	51.2518	68.9795	55.4916	93.7418	53.3042	51.938	61.7142	62.5923	94.5312	78.2516	38.3657	37.5826	54.8938	62.4598
BLGH_00074-mRNA-1	mRNA	176.753	120.34	87.9734	108.823	151.078	202.371	161.15	260.022	107.725	104.012	138.184	185.898	119.168	114.279	108.01	106.66	144.166	202.372
BLGH_00075-mRNA-1	mRNA	224.512	351.455	243.687	165.437	229.591	241.811	388.035	339.801	226.724	255.399	216.741	217.385	270.008	183.596	192.254	193.831	173.547	220.484
BLGH_00076-mRNA-1	mRNA	147.102	108.235	32.8723	32.822	54.0378	70.1114	132.697	167.234	33.5439	38.9646	64.4612	75.752	88.4555	127.584	42.4741	34.0054	83.5903	64.2267
BLGH_00077-mRNA-1	mRNA	308.508	367.131	170.711	153.29	163.76	193.606	229.187	409.364	227.129	164.652	149.966	187.103	300.354	328.735	195.464	140.452	146.184	180.324
BLGH_00078-mRNA-1	mRNA	111.642	189.776	120.843	188.199	303.691	237.264	38.877	260.763	100.241	140.929	303.05	237.267	76.923	208.788	158.357	139.987	314.339	222.943
BLGH_00079-mRNA-1	mRNA	145.331	183.915	119.65	88.8475	117.14	108.575	103.5	105.46	90.6989	69.6464	143.054	127.387	45.995	96.1946	144.44	96.62	147.54	123.89
BLGH_00080-mRNA-1	mRNA	0	21.7727	9.07612	29.4256	29.2351	28.7719	28.4484	22.3992	40.0099	24.206	27.7219	25.8104	29.3074	12.6815	25.8937	32.1908	30.3624	25.2129
BLGH_00081-mRNA-1	mRNA	0	84.799	40.0624	19.4123	21.248	25.5942	0	16.2617	0	35.6155	32.4148	25.1919	26.9509	42.76	34.1646	0	37.6368	31.0131
BLGH_00082-mRNA-1	mRNA	260.373	194.267	176.632	140.967	110.559	102.067	185.04	253.047	180.241	170.111	116.818	117.373	251.627	185.501	159.489	110.554	92.1794	100.634
BLGH_00083-mRNA-1	mRNA	217.953	163.23	60.8814	133.019	190.425	199.679	109.871	168.703	112.654	164.776	198.544	189.013	145.622	148.077	127.122	122.361	124.769	201.217
BLGH_00084-mRNA-1	mRNA	0	165.716	0	7.69947	11.6485	5.58325	0	70.9484	15.6065	4.85584	7.73405	7.98079	0	55.1193	50.8148	0	3.39523	4.59268
BLGH_00085-mRNA-1	mRNA	159.614	310.875	94.4162	112.757	191.214	166.699	89.6788	306.596	72.7942	83.936	160.92	187.794	0	305.374	71.5704	125.577	111.745	166.747
BLGH_00086-mRNA-1	mRNA	0	0	0	0	4.71126	2.31853	41.4727	0	6.78943	0	2.24308	1.91657	0	0	0	0	1.8799	3.22753
BLGH_00087-mRNA-1	mRNA	155.278	188.326	73.4025	196.355	289.802	277.93	242.434	214.523	144.357	155.722	291.666	240.215	233.43	354.819	125.193	173.068	278.661	254.912
BLGH_00088-mRNA-1	mRNA	54.8736	145.999	53.6479	170.151	167.357	159.731	120.111	29.8645	81.334	88.5728	173.886	147.377	54.9945	285.558	95.0652	105.332	223.47	163.455
BLGH_00089-mRNA-1	mRNA	78.0596	43.5891	32.7069	76.8398	76.2088	82.3018	31.0658	108.569	66.7502	99.0753	75.3472	79.8967	299.888	36.6722	70.9976	64.4464	73.9287	82.6193
BLGH_00090-mRNA-1	mRNA	24.0535	104.293	546.473	124.702	67.564	101.245	57.4362	113.455	563.123	131.409	47.6183	107.234	91.069	46.3601	548.671	131.729	51.2985	68.6138
BLGH_00091-mRNA-1	mRNA	15.5265	28.5605	31.8052	19.3596	46.7598	37.9224	28.8362	37.5564	9.44144	24.8475	44.3518	29.0053	25.9346	20.1997	15.2426	15.3825	35.9453	41.7032
BLGH_00092-mRNA-1	mRNA	93.3186	105.446	52.1338	148.201	178.66	155.763	84.1806	83.5179	72.3506	145.736	160.057	130.841	93.5241	51.2601	82.9899	169.497	154.567	158.425
BLGH_00093-mRNA-1	mRNA	0	48.3093	74.6942	77.8703	90.7772	92.298	31.039	105.106	58.4355	51.6469	87.0861	77.1219	156.328	91.8029	64.6632	38.6345	61.5542	77.9519
BLGH_00094-mRNA-1	mRNA	48.8036	50.0161	0	27.5435	45.1834	43.4811	0	34.2342	31.1606	30.1635	48.9002	38.1259	52.1719	52.2049	43.402	28.2047	57.4167	44.5565
BLGH_00095-mRNA-1	mRNA	278.216	411.242	587.178	861.162	1026.25	979.733	92.2692	291.618	606.223	789.399	889.775	843.791	278.829	241.302	511.447	815.421	961.992	879.841
BLGH_00096-mRNA-1	mRNA	0	0	0	14.4657	16.023	17.4375	0	49.5103	16.755	13.033	9.09401	18.1713	0	0	14.5479	0	4.97059	21.9035
BLGH_00097-mRNA-1	mRNA	154.77	238.939	194.545	129.498	181.832	169.781	133.455	126.348	126.465	136.652	207.448	162.722	90.4813	229.318	187.691	220.418	183.224	165.558
BLGH_00098-mRNA-1	mRNA	96.8131	145.705	44.2523	178.471	96.6658	95.9497	91.0691	194.792	122.424	107.093	81.0582	90.4047	114.668	64.8842	140.277	207.089	102.804	104.549
BLGH_00099-mRNA-1	mRNA	512.816	468.723	602.049	1157.39	1377.36	1356.85	508.741	520.44	572.828	1016.92	1282.48	1240.2	216.006	631.709	890.997	968.258	1221.94	1221.83
BLGH_00100-mRNA-1	mRNA	0	0	0	0	0	0	0	0	0	0	0	0	0	0	0	0	0	0
BLGH_00101-mRNA-1	mRNA	62.0169	24.4452	64.7743	21.234	5.35415	8.43879	53.6548	18.5882	33.8174	28.1226	5.78941	7.14951	27.0233	29.2329	29.8965	26.7138	6.9801	6.16246
BLGH_00102-mRNA-1	mRNA	34.3476	10.1541	31.1818	26.2034	18.7559	38.6873	27.339	32.7135	49.9312	37.3163	26.7659	35.9165	64.5437	0	49.0918	40.4095	22.3643	35.4102
BLGH_00103-mRNA-1	mRNA	42.3215	47.7446	44.0259	40.5108	47.3612	44.147	8.13105	29.1223	31.6141	53.6349	54.3395	36.8083	39.4895	40.5034	35.1427	44.8206	63.1173	33.8275
BLGH_00104-mRNA-1	mRNA	79.5458	125.418	190.455	287.483	211.12	188.483	58.7921	181.415	209.894	215.876	179.568	200.022	125.276	184.799	217.54	264.57	203.587	200.224
BLGH_00105-mRNA-1	mRNA	126.565	135.224	167.466	209.832	23.685	37.7433	180.271	129.305	114.684	219.18	20.011	45.5798	146.872	121.328	167.912	221.91	34.2779	37.1578
BLGH_00106-mRNA-1	mRNA	0	0	0	0	6.67848	5.1975	0	0	0	4.14365	9.66388	13.6091	18.8134	0	0	6.19932	3.35819	4.12634
BLGH_00107-mRNA-1	mRNA	12.4585	33.1476	17.4003	44.7627	72.9784	61.3735	19.8326	28.2518	44.0343	51.305	77.0222	53.3898	0	17.5589	33.4545	62.486	90.8535	54.6955
BLGH_00108-mRNA-1	mRNA	77.2514	27.4052	15.1052	15.9693	33.7471	39.8177	0	37.8391	9.68867	25.5781	36.1559	35.2956	15.4843	0	46.8416	37.3107	33.1673	29.1349
BLGH_00109-mRNA-1	mRNA	0	15.3689	0	40.3003	63.5107	51.8327	77.5865	74.2712	71.1287	43.5708	64.2561	53.8814	29.3074	38.0444	20.2646	77.2579	70.4694	54.7698
BLGH_00110-mRNA-1	mRNA	38.3735	43.4864	32.1569	48.1617	68.0418	72.7478	99.2662	46.9901	39.3767	68.2924	75.7064	72.0276	0	83.2052	39.0569	64.1547	74.0485	70.7586
BLGH_00111-mRNA-1	mRNA	0	0	47.1169	8.30203	4.05588	9.14757	0	30.6003	16.8278	21.8161	2.97833	7.6813	63.3931	0	7.30555	33.9447	4.9922	11.9993
BLGH_00112-mRNA-1	mRNA	181.119	42.835	0	33.8748	44.843	63.4002	57.6646	193.859	57.8211	27.7356	43.6637	60.3771	36.3036	184.578	25.1022	42.6167	58.6075	67.2444
BLGH_00113-mRNA-1	mRNA	17.3816	25.1214	12.9473	73.0024	48.9669	45.9765	0	81.9848	60.7744	48.9181	46.0497	38.0888	69.6794	0	28.105	35.8757	60.5426	45.8482
BLGH_00114-mRNA-1	mRNA	113.29	29.7705	14.0647	19.8258	21.0898	23.9921	195.376	31.9705	14.3521	50.5352	16.2401	34.5835	82.001	10.9176	26.1691	37.4132	18.876	27.8023
BLGH_00115-mRNA-1	mRNA	11.8511	58.8589	17.214	33.5977	46.7706	49.4824	28.2986	36.9791	57.2912	35.5114	46.2481	43.2784	38.0069	57.5605	40.6519	37.5717	46.0928	48.0893
BLGH_00117-mRNA-1	mRNA	98.38	86.9173	43.5901	60.1092	34.8179	40.1035	48.6035	145.242	45.6411	83.4003	37.122	37.058	88.3971	58.8461	70.5258	73.9409	38.4476	36.8047
BLGH_00118-mRNA-1	mRNA	33.3296	97.5931	13.3001	21.56	54.3635	42.0208	0	105.381	28.2293	40.989	63.5806	31.5099	38.1749	150.731	17.3224	56.6065	61.0272	39.9145
BLGH_00119-mRNA-1	mRNA	0	13.8415	0	8.98736	12.1588	11.1723	16.7701	11.4668	14.4134	10.1735	14.0872	10.4652	0	10.6597	0	11.3067	9.31202	10.7535
BLGH_00120-mRNA-1	mRNA	138.938	34.7548	68.6635	72.0653	48.0477	50.1922	106.334	51.3799	48.7418	59.7148	38.0439	38.8623	115.144	33.6018	63.4154	73.4569	48.2478	44.5311
BLGH_00121-mRNA-1	mRNA	181.412	101.157	106.292	78.3997	67.9816	87.1556	162.004	83.4808	80.7175	92.2965	67.0016	100.717	79.8198	120.885	105.017	70.1383	60.204	100.325
BLGH_00122-mRNA-1	mRNA	8.87637	24.4916	0	13.9802	29.8166	35.4162	16.4854	23.6177	14.8433	25.961	33.7144	28.901	0	17.9635	15.8904	35.1762	38.8573	36.056
BLGH_00123-mRNA-1	mRNA	167.175	127.398	96.5077	117.936	39.1429	35.6239	172.982	111.202	134.694	165.825	50.6924	32.2222	268.069	114.787	112.469	116.627	39.406	33.8778
BLGH_00124-mRNA-1	mRNA	77.7468	140.094	83.7664	91.8381	26.3962	32.0831	103.874	130.969	68.3822	114.231	31.6393	31.7921	75.1353	122.821	115.931	115.539	43.7412	30.2498
BLGH_00125-mRNA-1	mRNA	21.2385	11.1621	17.7978	2.78754	4.96408	7.19296	0	16.6962	17.7578	6.4461	3.80009	6.72899	0	15.3505	15.331	8.76729	5.36388	4.66849
BLGH_00126-mRNA-1	mRNA	147.949	61.5572	0	24.2729	19.5853	22.7371	78.507	53.6802	0	14.2877	20.4344	27.5575	0	78.4174	0	61.0738	19.2016	26.1357
BLGH_00127-mRNA-1	mRNA	171.094	139.096	173.247	135.789	164.361	156.588	106.393	131.915	135.333	135.871	170.285	138.781	267.924	111.295	76.8815	103.294	143.642	140.888
BLGH_00128-mRNA-1	mRNA	0	22.3242	23.7304	25.0879	29.8021	31.04	13.5238	22.604	3.87444	10.5482	40.7476	23.8598	0	46.6654	15.2083	35.0692	46.04	23.8669
BLGH_00129-mRNA-1	mRNA	283.475	204.852	222.469	204.633	315.62	320.855	273.982	421.207	178.533	232.972	287.672	336.958	351.743	480.019	187.087	152.125	327.07	316.496
BLGH_00130-mRNA-1	mRNA	0	0	13.2886	24.5854	8.19181	5.38039	0	0	8.13608	3.93787	10.1919	5.70105	0	25.788	10.3021	10.31	5.81964	7.25194
BLGH_00131-mRNA-1	mRNA	44.3773	11.6615	79.8855	62.1281	65.2325	61.0689	62.795	10.7342	40.4777	57.1411	61.107	47.2991	49.4168	44.9042	33.3151	62.2848	61.798	54.7421
BLGH_00132-mRNA-1	mRNA	81.5034	64.2525	87.2718	50.8122	59.1725	56.5161	145.964	44.3576	111.512	69.7138	58.3319	60.2035	27.2277	135.488	70.5999	52.1494	54.8909	58.9616
BLGH_00133-mRNA-1	mRNA	93.9721	148.164	157.497	267.773	228.337	279.429	267.695	80.753	227.82	192.418	209.685	288.727	168.531	81.5038	189.363	208.251	258.878	267.221
BLGH_00134-mRNA-1	mRNA	507.265	198.806	378.935	527.301	54.8239	60.1707	369.15	252.412	462.69	572.732	62.6737	62.3441	348.605	255.177	512.72	600.918	70.4617	51.0864
BLGH_00135-mRNA-1	mRNA	129.925	120.35	50.8092	40.9263	49.3673	49.7678	108.585	124.137	52.8349	77.4333	66.8448	39.0289	136.722	70.4291	48.0186	61.6784	55.3723	43.3669
BLGH_00136-mRNA-1	mRNA	197.735	204.596	243.029	443.791	921.288	898.241	90.4978	165.011	285.193	538.495	916.148	970.275	54.497	216.518	264.631	549.748	921.686	860.69
BLGH_00137-mRNA-1	mRNA	0	20.9742	18.9173	39.9988	19.2709	24.2157	34.6527	7.02053	22.0614	37.639	25.4191	29.8132	130.896	52.4442	13.4087	37.1418	32.8331	29.933
BLGH_00138-mRNA-1	mRNA	44.2468	72.0886	42.8466	42.3939	44.479	39.5963	42.262	40.6701	30.269	40.7765	42.3343	36.7961	20.694	70.3562	37.8165	50.4119	42.8365	38.8774
BLGH_00139-mRNA-1	mRNA	131.253	141.593	77.1858	180.883	132.285	141.144	126.465	120.309	53.5587	133.234	134.661	129.201	131.542	170.757	92.1519	99.2378	105.334	132.856
BLGH_00140-mRNA-1	mRNA	20.5377	0	43.0263	28.3034	16.631	31.7953	28.6072	16.7662	120.593	21.6752	16.1493	34.063	113.206	33.3988	77.387	52.1396	11.1842	33.4409
BLGH_00141-mRNA-1	mRNA	81.6479	118.57	93.6284	82.91	70.3435	76.487	68.4081	140.325	77.4129	85.7256	69.7662	74.5333	73.2143	167.719	107.204	51.0888	69.7301	67.8165
BLGH_00142-mRNA-1	mRNA	13.5082	63.8945	27.6708	15.9566	40.0109	34.7293	43.0075	24.5058	48.2581	20.4994	39.6042	39.172	0	37.1005	29.6428	37.9183	60.271	37.8685
BLGH_00143-mRNA-1	mRNA	127.096	95.2676	84.9724	58.6582	73.3327	78.0023	109.454	52.9179	69.8418	73.8158	75.1482	73.5313	64.7322	44.2739	46.5641	69.1514	76.2346	80.7443
BLGH_00144-mRNA-1	mRNA	84.3383	194.348	72.4875	159.654	173.346	177.924	51.6378	183.602	96.1591	126.198	189.758	182.077	26.0074	208.191	105.65	141.403	215.253	177.104
BLGH_00145-mRNA-1	mRNA	23.8721	0	59.0618	8.05683	18.7493	20.7139	62.432	40.8327	28.7733	26.253	20.9391	19.1498	13.6713	31.0571	15.952	15.204	15.0726	24.0292
BLGH_00146-mRNA-1	mRNA	0	0	53.6899	39.3345	18.8634	98.3945	0	22.0227	54.2101	58.1975	19.1959	104.023	38.0193	26.3219	46.4431	41.9687	17.6447	99.1513
BLGH_00147-mRNA-1	mRNA	0	11.2057	0	8.39532	3.58693	13.7042	0	0	0	3.922	6.06821	14.458	0	0	0	0	3.29074	18.6613
BLGH_00148-mRNA-1	mRNA	685.071	316.273	322.433	239.261	336.122	443.966	455.647	510.746	255.726	340.243	332.732	436.227	362.1	425.283	265.82	414.9	407.955	432.348
BLGH_00149-mRNA-1	mRNA	114.461	118.101	94.0375	76.8824	116.482	122.488	117.901	186.884	63.7166	60.4702	118.695	120.358	33.7392	183.95	86.9008	70.041	156.761	125.506
BLGH_00150-mRNA-1	mRNA	84.1133	33.155	50.6059	0	20.3959	21.9772	0	0	14.7542	13.3895	28.1501	25.663	25.938	50.506	20.1768	25.641	22.673	29.6918
BLGH_00151-mRNA-1	mRNA	86.9857	142.863	111.366	79.9179	99.6319	118.109	92.3151	85.4774	123.972	101.704	110.79	101.88	98.0745	157.176	163.884	80.7928	95.3119	97.1417
BLGH_00152-mRNA-1	mRNA	90.5139	80.9614	91.4095	89.0994	45.9265	42.0579	47.1061	80.8394	80.9724	42.9369	47.4053	42.8923	69.7794	39.2522	65.7395	66.3935	47.5878	48.084
BLGH_00153-mRNA-1	mRNA	423.657	313.947	236.682	214.634	32.5982	13.7408	476.59	252.092	271.788	264.65	40.4281	10.9548	356.655	161.676	268.14	251.836	15.3362	13.2671
BLGH_00154-mRNA-1	mRNA	1242.64	514.718	479.482	274.706	72.4038	49.3589	746.001	582.685	438.249	370.035	79.0384	39.1148	1034.3	305.976	416.877	296.041	66.3242	39.2409
BLGH_00155-mRNA-1	mRNA	64.8215	63.8767	45.2669	44.6659	25.4412	25.4788	67.718	51.4479	29.5627	40.9129	24.6461	25.9677	142.109	79.0606	49.8328	27.0929	34.6604	26.8991
BLGH_00156-mRNA-1	mRNA	1030.85	720.792	1136.77	1798.29	2620.28	2384.12	891.85	887.89	1253	1839.39	2317.83	2579.3	610.886	1127.31	1197.31	1789.47	2307.16	2081.2
BLGH_00157-mRNA-1	mRNA	38.7889	72.4586	38.6291	50.1356	85.729	77.1452	55.0363	87.5017	46.9175	60.5859	95.3218	70.5772	52.3959	98.0016	35.9371	81.0353	101.317	72.9889
BLGH_00158-mRNA-1	mRNA	102.248	66.212	40.8015	43.8545	38.8839	41.5437	61.038	50.3477	20.8176	40.8066	41.8163	48.2326	43.9169	33.2555	24.0401	18.9936	51.8768	43.6091
BLGH_00159-mRNA-1	mRNA	21.993	71.5191	58.3619	49.7934	43.6709	39.1862	43.7633	19.9492	23.8217	28.6726	44.4251	35.3322	0	90.606	28.5761	40.8544	31.2437	42.0687
BLGH_00160-mRNA-1	mRNA	281.4	122.011	151.968	352.716	484.964	515.125	455.427	319.913	282.339	364.148	472.754	553.64	244.417	191.183	237.254	374.043	368.67	486.538
BLGH_00161-mRNA-1	mRNA	72.7055	22.9267	48.7416	30.0591	31.3101	32.8374	34.722	18.4657	44.7637	50.5532	41.7651	31.2271	29.1463	66.2118	16.3745	36.0156	29.8384	36.7795
BLGH_00162-mRNA-1	mRNA	19.574	17.3598	0	13.4877	5.52648	5.73405	38.9498	7.10199	12.2746	13.367	3.77876	7.66714	39.2342	27.5874	11.8688	16.9684	1.85381	9.0178
BLGH_00163-mRNA-1	mRNA	44.4904	0	7.45657	20.1458	5.90797	6.86301	46.0358	43.5844	16.2324	11.4164	7.62526	5.92272	93.6357	32.7993	10.7908	14.3253	5.75859	9.92692
BLGH_00164-mRNA-1	mRNA	1502.28	2017.48	624.299	602.935	844.081	850.373	1988.7	2316.06	558.925	698.988	899.456	730.561	1479.17	2068.72	554.309	608.393	711.721	805.098
BLGH_00165-mRNA-1	mRNA	0	5.42119	18.4405	12.9969	7.81743	10.1999	17.5153	0	13.7993	10.4737	10.5168	8.90587	13.7837	25.0501	16.2023	20.4388	6.59963	8.67196
BLGH_00166-mRNA-1	mRNA	8.24503	67.1656	30.7081	34.6291	19.2029	22.2372	74.3766	74.7883	48.2566	35.4893	23.2415	21.6811	60.5968	64.3597	75.7053	43.5657	25.3349	19.216
BLGH_00167-mRNA-1	mRNA	63.5577	36.0757	88.0586	52.0536	25.9351	28.112	54.6359	28.5951	81.1618	35.5645	25.0903	28.1895	58.6019	30.8699	71.3512	43.4481	29.3748	23.7006
BLGH_00168-mRNA-1	mRNA	295.47	173.774	167.689	206.828	185.849	201.006	242.645	255.249	151.864	200.32	198.747	206.292	277.319	258.3	200.691	256.719	204.471	217.214
BLGH_00169-mRNA-1	mRNA	0	4.09317	0	0	0.19331	0.577594	0	0	0	5.15738	0.586738	0.597329	0	0	3.59802	0	0	0.469026
BLGH_00170-mRNA-1	mRNA	55.8836	9.79007	34.6891	105.131	7.5519	30.8533	34.596	18.0232	33.9819	108.449	4.32703	29.6624	80.8986	10.7709	51.6346	73.8204	8.429	21.5389
BLGH_00171-mRNA-1	mRNA	0	10.9229	0	27.2781	23.9876	25.0726	33.0851	27.6496	12.638	37.2744	19.1805	26.5669	27.7722	0	38.4063	12.0112	30.8375	28.2243
BLGH_00172-mRNA-1	mRNA	208.544	216.254	77.0734	92.8521	67.0923	74.7849	112.363	270.068	53.4076	82.8594	74.0836	72.134	61.0934	183.657	67.2555	46.0899	93.4872	71.9346
BLGH_00173-mRNA-1	mRNA	57.0219	69.4724	92.6725	101.035	68.9655	53.7838	61.8909	86.5183	36.6443	69.084	64.1448	52.5659	67.538	96.6644	21.5535	33.3823	74.6242	65.5584
BLGH_00174-mRNA-1	mRNA	0	11.5456	26.5911	8.64991	14.904	15.0159	0	9.29908	26.7169	22.7303	15.4467	9.44735	14.6777	0	36.7898	9.06847	17.4535	11.2784
BLGH_00175-mRNA-1	mRNA	0	0	0	0	0	0	0	0	0	0	0	0	0	0	0	0	0	0
BLGH_00176-mRNA-1	mRNA	13.5776	80.2781	68.2678	62.3718	57.4598	68.1032	61.2401	80.4633	75.3388	77.9231	68.1074	62.2333	27.215	82.4326	46.2605	87.4356	70.2961	63.1656
BLGH_00177-mRNA-1	mRNA	137.456	99.6934	92.1504	25.9792	56.0898	68.4636	148.795	77.8019	12.5377	40.9609	48.9815	61.5075	176.332	90.606	70.4878	35.4071	54.6765	57.7637
BLGH_00178-mRNA-1	mRNA	92.9198	63.1487	28.6406	24.6017	23.4215	29.941	107.114	41.8518	24.8419	28.6442	28.9667	27.6815	77.0686	56.9696	29.4201	39.6802	42.3828	30.2178
BLGH_00179-mRNA-1	mRNA	44.1529	208.845	139.778	254.982	288.043	250.28	70.287	165.539	83.9021	328.93	256.405	218.582	103.25	82.9716	124.937	178.619	243.928	228.142
BLGH_00180-mRNA-1	mRNA	43.5841	49.2481	6.49304	10.8688	36.3845	38.6153	67.0688	24.2474	19.2145	27.8995	41.0982	36.245	0	57.962	25.6723	31.6652	50.3587	37.1139
BLGH_00181-mRNA-1	mRNA	103.547	0	0	0	11.7798	8.95921	0	0	0	21.4279	7.8009	6.99627	0	164.649	8.96945	64.1167	2.17928	8.73023
BLGH_00182-mRNA-1	mRNA	18.0805	216.859	15.8729	47.2917	67.6689	46.9506	30.8383	157.443	20.0257	46.3954	65.528	43.5117	59.5383	183.699	38.9305	47.341	71.5119	41.5088
BLGH_00183-mRNA-1	mRNA	0	0	0	1.05216	1.26019	1.05429	0	0	0	0.265429	1.83194	0.90762	0	4.17172	0	0.794216	1.5522	1.40005
BLGH_00184-mRNA-1	mRNA	17.4336	0	25.9722	17.7332	14.6043	26.1602	30.0653	6.32541	10.6011	15.6334	12.7509	33.9846	23.296	0	7.0473	17.9916	11.9246	30.9195
BLGH_00185-mRNA-1	mRNA	0	0	0	9.71122	7.193	6.17324	0	0	0	0	5.57419	5.87749	0	0	18.1594	0	5.64492	7.29653
BLGH_00186-mRNA-1	mRNA	0	49.5387	46.0011	58.871	29.6886	32.7187	34.4944	72.3305	48.4233	57.3964	30.9349	29.6771	52.1194	18.7937	60.0635	37.5685	24.0791	26.0728
BLGH_00187-mRNA-1	mRNA	85.7046	69.4413	34.5801	77.8035	106.304	109.819	37.8982	117.474	60.8016	88.6781	131.735	100.138	0	92.9166	65.9903	103.779	134.831	99.7433
BLGH_00188-mRNA-1	mRNA	872.347	459.513	456.337	423.112	249.692	261.84	504.978	382.692	576.876	489.052	301.116	269.97	651.727	299.202	542.69	369.273	330.473	255.32
BLGH_00189-mRNA-1	mRNA	915.243	1131.32	163.819	240.542	411.611	412.236	1000.79	1067.16	234.033	297.155	498.559	384.642	961.786	1075.11	228.604	196.977	532.568	366.229
BLGH_00190-mRNA-1	mRNA	72.8919	126.758	196.425	94.5448	99.9874	106.623	68.2569	99.5661	130.04	120.673	124.446	106.362	30.0804	87.3931	103.253	83.8978	103.822	98.3044
BLGH_00191-mRNA-1	mRNA	184.624	71.1561	38.9651	60.5796	28.1571	38.0034	133.889	99.7359	59.8757	65.5443	28.4361	37.7376	86.3476	106.752	76.0531	71.1323	23.9614	30.6872
BLGH_00192-mRNA-1	mRNA	14.5411	11.4633	8.1236	11.4511	42.5288	73.1878	46.296	5.27592	7.73694	7.22188	40.5327	79.2095	48.5771	12.6118	0	9.60415	33.8169	71.939
BLGH_00193-mRNA-1	mRNA	0	0	0	0	3.08834	1.84553	0	6.77172	0	0	4.5697	1.09062	0	0	6.46675	0	6.48121	1.57357
BLGH_00194-mRNA-1	mRNA	132.862	108.481	151.101	59.7876	105.234	134.886	117.082	146.34	95.2182	85.625	117.431	118.875	133.154	53.5013	106.045	124.578	103.061	107.203
BLGH_00195-mRNA-1	mRNA	57.2337	48.5904	29.5149	25.136	39.9405	44.1112	0	44.7268	24.0943	35.7138	43.2009	38.1078	13.2369	13.3646	10.6781	23.9897	53.649	41.3214
BLGH_00196-mRNA-1	mRNA	47.9485	78.7495	119.054	84.434	91.1769	80.6418	36.0444	71.5212	82.6107	66.3699	97.8828	68.5734	88.0992	35.8107	40.6109	117.44	95.6155	80.6117
BLGH_00197-mRNA-1	mRNA	24.217	133.639	56.3716	48.4717	149.621	124.852	35.3385	109.833	38.6557	114.929	183.811	103.659	28.3154	194.286	36.3605	134.957	152.266	106.829
BLGH_00198-mRNA-1	mRNA	346.966	298.972	265.963	335.189	226.116	267.911	224.788	251.778	229.998	275.181	208.202	268.675	242.603	230.946	184.523	195.856	193.597	248.556
BLGH_00199-mRNA-1	mRNA	0	19.8728	38.7283	66.9989	3.59774	2.7108	35.113	0	11.4966	36.5161	3.08606	5.55851	50.5278	16.3978	31.6621	42.1445	1.59162	4.72513
BLGH_00200-mRNA-1	mRNA	51.1448	34.8214	38.9629	69.5683	5.48176	10.4136	0	28.6786	56.1927	38.4867	4.55364	11.0292	27.9586	26.212	33.8311	33.3964	4.69704	7.85419
BLGH_00201-mRNA-1	mRNA	0	18.9795	30.7429	10.8339	10.0733	11.4271	32.8504	7.48732	23.5283	13.6652	8.03234	7.42366	0	11.932	4.76674	15.3334	11.292	13.4217
BLGH_00202-mRNA-1	mRNA	185.953	50.1507	54.6765	50.097	56.7224	71.9296	101.27	110.081	116.051	115.038	43.3175	69.1115	137.32	161.28	50.8661	111.507	53.4516	68.164
BLGH_00203-mRNA-1	mRNA	24.572	22.1384	70.5986	57.3601	85.6909	75.0276	11.176	17.8308	76.8437	59.8565	75.898	61.8837	14.0721	21.3117	67.503	67.8156	90.7594	70.6494
BLGH_00204-mRNA-1	mRNA	68.8952	81.4693	76.9787	28.6345	20.9955	61.9378	0	24.9971	59.3499	16.4749	17.7336	60.2631	0	99.5902	17.2404	15.168	20.5414	61.3368
BLGH_00205-mRNA-1	mRNA	0	14.2747	0	6.48156	10.092	40.9457	0	4.77806	4.5044	4.36026	9.48699	33.9436	0	5.71083	2.28143	11.4159	7.06748	32.5356
BLGH_00206-mRNA-1	mRNA	20.658	20.3569	4.32783	13.7262	20.1895	20.2422	45.2175	10.306	11.7767	23.7259	18.627	16.4805	25.8793	7.8387	9.39452	14.0706	13.2062	17.9147
BLGH_00207-mRNA-1	mRNA	0	34.4072	62.3121	51.5556	29.7008	39.3815	17.3697	64.2224	34.8336	52.5855	37.0365	35.1746	24.3007	16.8241	40.3266	48.0448	23.2703	34.52
BLGH_00208-mRNA-1	mRNA	68.7144	71.224	135.07	53.1104	39.6384	65.3425	26.3338	59.0969	60.9352	60.8813	36.7163	65.7934	102.023	81.6704	62.6081	75.6412	39.8503	63.7277
BLGH_00209-mRNA-1	mRNA	53.833	1.76828	30.0746	38.8606	37.3575	40.9553	21.4242	50.458	14.3216	38.6192	36.5849	33.1779	44.9596	21.3998	41.1909	44.4447	53.2501	38.9441
BLGH_00210-mRNA-1	mRNA	26.2487	11.3811	0	9.81864	12.8349	18.0651	35.5176	5.71427	10.774	23.2485	17.4514	15.0845	18.4146	17.0745	9.09487	11.0522	18.5619	15.2702
BLGH_00211-mRNA-1	mRNA	78.4014	81.1217	76.6502	56.5959	62.9611	61.3667	85.805	79.4124	63.3179	70.8461	60.6032	58.9322	111.313	32.5829	84.3251	101.138	75.7994	62.2948
BLGH_00212-mRNA-1	mRNA	54.9633	116.657	77.9462	68.2547	50.2145	44.619	80.7657	33.7484	77.1284	55.6453	42.2038	37.9858	80.508	47.6707	54.9349	69.1141	61.2643	49.8415
BLGH_00213-mRNA-1	mRNA	93.7999	39.438	20.9611	71.405	47.6505	58.5733	134.388	65.7976	92.6872	60.0442	66.7791	53.2023	68.9381	48.8127	127.835	60.4044	48.1689	53.4949
BLGH_00214-mRNA-1	mRNA	51.0469	126.476	285.181	248.374	98.2854	90.6963	174.132	134.941	227.817	270.428	124.573	109.424	29.2339	69.5733	380.273	343.177	107.281	95.5192
BLGH_00215-mRNA-1	mRNA	31.2914	38.1237	39.7305	55.4443	48.419	56.9931	32.8312	36.1245	36.6502	46.3875	55.988	50.2196	7.12735	28.3732	25.8732	50.7292	60.7976	54.1951
BLGH_00216-mRNA-1	mRNA	161.073	207.477	130.158	146.664	113.3	110.326	231.229	277.599	138.393	154.043	121.51	100.548	135.484	147.186	92.6843	164.566	101.7	99.6702
BLGH_00217-mRNA-1	mRNA	0	39.6266	13.3723	16.4934	17.3482	12.9764	15.2416	28.6595	20.7411	9.31223	15.2827	12.2869	7.19665	48.7866	17.8312	11.2642	25.7676	12.887
BLGH_00218-mRNA-1	mRNA	754.015	712.491	1252.19	1795.59	2772.95	2370.69	485.06	715.8	1392	1814.28	2451.18	2536.5	631.456	985.437	1195.34	2159.2	1782.35	2364.65
BLGH_00219-mRNA-1	mRNA	14.2143	39.2201	74.1165	18.6563	26.5786	30.7818	26.3991	0	7.56307	12.9426	26.8608	23.2314	33.2398	41.0945	11.4919	50.4623	17.7999	31.6301
BLGH_00220-mRNA-1	mRNA	0	66.506	51.6911	10.7153	8.78105	14.5716	129.964	13.8234	32.2689	14.4167	9.53333	11.569	16.3641	56.6468	45.26	26.9611	19.0723	19.4698
BLGH_00221-mRNA-1	mRNA	340.034	108.979	131.378	66.3183	23.8606	24.8171	333.886	121.068	136.96	104.957	25.1981	27.8378	146.505	60.6373	87.5374	88.9426	22.5729	22.5351
BLGH_00222-mRNA-1	mRNA	39.7793	68.421	56.5684	40.5815	16.0221	104.703	155.433	74.7894	66.795	49.6906	15.5972	111.577	170.34	56.4567	86.4572	57.3241	18.3804	129.755
BLGH_00223-mRNA-1	mRNA	33.9987	114.52	43.168	45.6374	86.0758	92.4908	44.2821	145.786	44.4023	49.3775	97.7971	86.2366	30.976	69.6983	28.3794	63.5391	98.7452	94.7897
BLGH_00224-mRNA-1	mRNA	68.0148	80.4283	10.1327	18.7465	33.2011	40.3532	28.8728	31.2584	7.23778	11.6353	25.8763	37.0869	54.5317	39.327	12.5687	12.3537	24.9073	31.3756
BLGH_00225-mRNA-1	mRNA	140.564	129.701	41.0488	31.4471	55.3471	70.7687	61.0265	128.66	45.1656	56.3252	51.8049	66.6098	195.302	69.2692	73.0555	26.1113	62.8311	72.6366
BLGH_00226-mRNA-1	mRNA	0	35.8498	32.5188	17.9057	38.6478	25.0648	23.1654	9.23979	9.12537	16.2614	36.8631	26.5669	18.2301	88.3486	14.496	5.40639	38.5894	24.4505
BLGH_00227-mRNA-1	mRNA	119.021	140.744	372.361	87.4804	44.5102	61.5531	122.103	80.6106	268.994	117.13	41.7448	64.3054	100.728	79.1425	259.808	121.193	50.934	57.9634
BLGH_00228-mRNA-1	mRNA	14.2841	52.5501	34.5801	40.3079	13.2363	14.619	30.3185	44.9165	44.5155	21.6769	15.1553	14.8942	38.1749	64.0092	57.7415	17.6895	24.0501	14.1507
BLGH_00229-mRNA-1	mRNA	22.3092	26.3808	9.34751	41.725	26.0947	29.6984	84.3457	14.1652	34.3386	34.1631	22.1642	28.8432	44.7166	55.6288	52.1765	42.8231	36.6229	30.7833
BLGH_00230-mRNA-1	mRNA	40.645	78.1026	11.3535	47.0115	49.3704	38.5082	72.7907	64.5188	32.4392	34.4852	47.8447	37.2967	20.3673	83.7239	27.2858	67.9523	66.2419	45.8035
BLGH_00231-mRNA-1	mRNA	80.4375	30.4866	0	53.5991	25.9166	28.1524	39.3996	105.515	16.9314	49.937	29.6003	25.728	55.8102	37.5658	41.8059	54.4048	42.6808	25.5436
BLGH_00232-mRNA-1	mRNA	206.878	225.448	217.554	128.176	118.707	128.472	174.351	205.314	163.724	167.719	140.04	129.001	231.726	166.236	198.176	135.635	153.478	120.098
BLGH_00233-mRNA-1	mRNA	0	21.2508	12.0477	13.7983	22.2805	23.71	0	29.3416	0	22.3133	23.6589	25.2231	37.8221	44.4216	31.7562	25.3711	21.7855	24.0586
BLGH_00234-mRNA-1	mRNA	384.62	405.5	528.123	405.979	361.679	372.811	343.023	341.311	683.68	469.885	396.5	331.623	241.498	341.626	469.643	445.327	429.658	387.21
BLGH_00235-mRNA-1	mRNA	43.9215	41.7539	17.3205	38.6573	37.0659	41.9622	71.9752	45.9331	28.8682	29.9405	37.4685	37.154	10.3572	22.4082	36.2553	13.4382	48.6932	45.5808
BLGH_00236-mRNA-1	mRNA	685.943	631.931	1024.87	2145.01	2631.37	2335.88	488.839	766.896	1565.99	1873.06	2352.79	2153.27	487.613	688.321	1137.23	1851.07	1886.48	1994.59
BLGH_00237-mRNA-1	mRNA	77.4959	180.93	46.6246	51.639	57.9276	53.8036	52.1932	97.3305	44.8585	43.423	55.8005	51.0437	95.5897	168.034	79.5214	67.9182	56.6458	44.9648
BLGH_00238-mRNA-1	mRNA	209.329	129.056	98.9533	112.011	126.496	138.724	115.349	134.374	73.4364	77.3065	132.631	133.055	48.4131	55.8631	100.426	73.1174	120.476	126.209
BLGH_00239-mRNA-1	mRNA	34.3021	13.5209	19.1634	67.532	42.3576	42.6108	13.6514	31.1144	13.6884	46.1398	44.739	48.4359	68.7553	48.3451	22.2848	40.3559	58.4763	52.3671
BLGH_00240-mRNA-1	mRNA	0	0	19.0288	50.2933	29.4843	33.4072	0	0	60.1944	41.5866	47.472	43.524	0	0	5.90088	65.3814	41.1298	53.6915
BLGH_00241-mRNA-1	mRNA	240.967	89.7052	11.2183	73.7959	193.885	146.043	79.9157	128.716	126.686	110.812	161.996	146.274	87.2074	116.108	67.2575	66.3144	168.837	146.326
BLGH_00242-mRNA-1	mRNA	122.384	120.6	247.07	53.6644	63.5841	80.3665	123.978	152.387	201.06	64.9265	65.3257	74.2076	80.8397	69.9597	157.571	88.8697	60.061	61.1816
BLGH_00243-mRNA-1	mRNA	31.4299	13.1175	33.0519	33.1227	25.0556	33.4694	36.7892	36.2234	40.8942	18.9766	23.0863	30.75	16.676	33.6739	33.9515	38.4651	30.1752	31.8156
BLGH_00244-mRNA-1	mRNA	23.7968	25.46	41.7826	63.582	52.4421	56.9033	62.2351	74.0071	65.8924	51.7775	64.9241	55.5549	91.99	58.9698	41.2266	67.3603	76.5202	63.6914
BLGH_00245-mRNA-1	mRNA	35.7988	99.7836	31.4278	17.6197	38.5888	38.5723	77.341	89.0661	28.5714	43.814	34.0491	37.3184	105.07	157.463	17.2768	31.6667	38.7478	40.4693
BLGH_00246-mRNA-1	mRNA	127.822	68.8169	80.1184	95.1358	111.779	142.773	119.111	45.2464	41.944	86.451	120.313	142.015	153.1	52.7274	81.5564	64.0906	125.093	144.362
BLGH_00247-mRNA-1	mRNA	67.9037	57.9922	25.2903	11.1404	7.30354	7.80567	72.064	102.656	49.0333	31.851	7.88661	16.2439	0	53.9863	21.5671	0	15.0057	8.17868
BLGH_00248-mRNA-1	mRNA	37.1301	27.1804	5.92665	30.2841	35.8767	40.7739	21.1098	27.906	58.0583	32.93	35.2155	38.5318	29.2379	44.8551	44.109	25.6186	45.7147	36.8233
BLGH_00249-mRNA-1	mRNA	65.7476	45.1292	39.2641	45.0809	70.0177	76.6039	75.791	77.3234	48.0795	53.2032	74.4903	68.6405	44.307	66.3643	38.688	81.9838	111.045	72.4076
BLGH_00250-mRNA-1	mRNA	13.3456	72.331	33.5507	45.6512	82.9367	82.7797	61.079	70.2113	43.7463	63.2434	90.7699	74.1534	115.359	84.6414	25.7215	51.2345	100.746	75.0612
BLGH_00251-mRNA-1	mRNA	25.795	15.519	3.03384	24.8573	13.7823	13.522	7.56425	28.57	15.4791	15.0587	11.7366	12.8298	12.2456	10.5975	19.0513	23.5382	14.5294	12.5216
BLGH_00252-mRNA-1	mRNA	0	279.87	237.999	69.8927	22.7342	17.6928	0	378.696	56.6677	41.7285	26.2105	21.8603	0	335.62	107.016	68.5851	23.7598	18.7928
BLGH_00253-mRNA-1	mRNA	277.007	104.126	64.5663	82.3451	43.5301	44.8557	261.368	59.9042	87.0106	105.84	63.9884	38.5414	261.07	70.0076	56.8885	86.7841	66.9479	43.6828
BLGH_00254-mRNA-1	mRNA	530.157	299.138	420.967	335.375	40.1783	49.0974	614.761	440.368	440.613	332.806	52.3582	52.8095	714.726	381.623	564.599	324.609	57.1767	61.1646
BLGH_00255-mRNA-1	mRNA	10.4683	0	21.9311	7.72855	23.9697	31.0349	0	5.69731	5.96778	17.7637	21.54	32.5455	0	5.67461	17.6824	23.3353	33.874	32.5302
BLGH_00256-mRNA-1	mRNA	14.5302	8.59106	8.11752	25.7456	9.91796	20.9323	43.37	9.22594	5.79836	27.3625	12.1096	21.6714	36.4055	6.30116	13.2157	13.4957	19.6098	17.7197
BLGH_00257-mRNA-1	mRNA	86.8026	164.031	51.3461	27.1417	33.4584	30.2184	113.796	153.767	19.7937	30.0085	35.9668	30.7978	79.3179	159.428	26.0954	34.1461	41.7493	31.0189
BLGH_00258-mRNA-1	mRNA	92.2242	112.085	326.309	349.514	15.4514	37.7887	36.703	111.538	185.765	254.464	9.26382	64.0806	115.534	29.9954	169.093	218.904	10.6753	49.2222
BLGH_00259-mRNA-1	mRNA	201.552	50.5564	34.1212	55.312	48.8142	65.3618	48.6137	119.665	44.5674	26.2892	57.171	67.6218	122.422	169.512	43.3825	34.7931	76.5471	63.9451
BLGH_00260-mRNA-1	mRNA	0	68.8457	23.6549	18.235	37.7361	30.5382	25.2765	60.491	26.552	30.0104	38.9765	27.6905	34.4785	60.8238	10.0862	32.1172	41.1036	24.7662
BLGH_00261-mRNA-1	mRNA	43.7425	6.26982	37.7669	10.1776	7.35335	7.84473	6.33034	14.4282	0	4.27914	7.11511	7.4505	0	0	8.26704	4.92464	7.03015	8.72908
BLGH_00262-mRNA-1	mRNA	20.1431	0	14.0666	2.97425	9.68694	10.9799	4.00823	0	4.59327	18.7578	8.53603	10.4833	0	0	21.8104	9.97814	6.83598	7.68784
BLGH_00263-mRNA-1	mRNA	17.628	86.1605	23.6355	17.3525	41.7853	36.1609	47.7054	111.289	12.0592	32.9771	43.0283	37.7596	28.2669	125.37	46.4199	20.0841	34.5032	28.2493
BLGH_00264-mRNA-1	mRNA	0	52.2906	86.4645	58.0385	118.722	155.665	17.5985	50.8068	119.322	133.602	144.638	146.643	29.5449	41.5489	82.9924	73.0164	127.268	166.84
BLGH_00265-mRNA-1	mRNA	0	0	0	0	0.780091	1.25865	0	0	7.16675	1.56092	0.591935	2.30717	0	0	0	0	0.992185	2.32805
BLGH_00266-mRNA-1	mRNA	18.7083	73.7425	32.8481	26.3085	31.4104	36.0937	53.1817	75.6365	42.6608	21.9015	29.7488	31.933	32.142	45.2011	17.5945	26.4782	34.0022	37.6386
BLGH_00267-mRNA-1	mRNA	28.2602	59.0385	41.0488	50.6298	24.3752	25.4436	76.4787	87.1557	21.9104	37.4281	21.3436	21.2566	0	123.779	32.313	40.5973	17.2186	25.9115
BLGH_00268-mRNA-1	mRNA	24.3691	34.3057	42.7874	31.5275	14.7328	17.6855	0	15.1574	9.52617	19.5953	15.4084	13.2167	0	45.291	28.9495	15.5206	22.4201	15.8183
BLGH_00269-mRNA-1	mRNA	749.815	287.878	97.9237	254.979	272.882	329.28	643.321	383.349	272.016	265.596	291.247	335.341	473.327	320.942	169.546	232.747	292.508	324.243
BLGH_00270-mRNA-1	mRNA	24.9249	34.3863	24.3682	50.2976	51.4261	54.0916	66.9567	101.739	38.3648	42.8109	47.8242	50.1981	56.2046	52.6935	26.9881	27.0088	58.1295	59.1599
BLGH_00271-mRNA-1	mRNA	15.4134	16.7077	0	12.8967	27.7846	28.6347	0	30.7584	21.0885	24.8792	37.2309	26.8097	15.4474	23.3947	16.6893	17.1793	36.981	27.9168
BLGH_00272-mRNA-1	mRNA	218.937	163.967	228.317	107.758	164.929	185.372	133.602	211.831	93.1925	140.752	170.3	180.831	87.7677	120.263	147.925	142.797	130.17	182.48
BLGH_00273-mRNA-1	mRNA	75.9886	111.641	30.8743	78.8811	73.9011	84.5327	87.9755	125.322	61.435	69.7618	83.3989	75.0459	41.5396	50.9276	64.626	85.5498	90.5043	78.2536
BLGH_00274-mRNA-1	mRNA	0	8.41458	0	7.00465	6.44671	5.43562	0	23.2365	0	10.6023	7.77323	6.62711	0	21.601	11.095	14.0997	2.92036	5.72095
BLGH_00275-mRNA-1	mRNA	60.895	78.5553	105.152	102.449	144.689	125.795	52.8757	64.2747	90.8901	166.34	151.6	125.404	66.5772	124.836	105.497	174.135	161.832	135.622
BLGH_00276-mRNA-1	mRNA	62.0338	32.413	19.3429	19.8814	23.6869	25.1962	19.5207	26.1716	14.1457	22.2113	26.845	23.291	31.8081	12.5123	23.4934	17.1512	34.112	24.5132
BLGH_00277-mRNA-1	mRNA	306.213	120.189	80.4612	211.766	379.638	487.89	266.451	129.463	183.738	295.249	421.548	410.321	356.302	137.294	120.261	285.376	557.365	495.55
BLGH_00278-mRNA-1	mRNA	65.5565	133.282	94.4517	80.1555	47.4021	52.0729	74.1501	125.188	101.496	84.5388	42.9547	49.7693	172.897	97.2578	87.2716	73.4943	39.5398	40.4876
BLGH_00279-mRNA-1	mRNA	58.9737	26.822	98.8397	86.6316	30.3453	32.5668	144.431	54.3163	113.79	81.1094	47.0775	34.1468	54.5572	51.149	79.377	97.7524	66.5938	43.1514
BLGH_00280-mRNA-1	mRNA	0	11.1925	6.79855	3.19443	9.71603	8.3933	25.8297	0	9.24993	8.05855	10.6195	11.1557	0	0	2.10825	7.0329	8.57993	15.9398
BLGH_00281-mRNA-1	mRNA	42.3996	0	0	68.8661	2.23635	1.57223	33.748	26.9216	9.66845	12.2838	3.19425	1.1614	0	0	0	23.6286	0	1.05328
BLGH_00282-mRNA-1	mRNA	392.967	233.312	201.699	194.38	25.5732	53.9518	535.639	220.998	200.5	224.443	30.2062	79.8958	639.978	222.603	172.325	216.56	27.5251	47.7451
BLGH_00283-mRNA-1	mRNA	0	13.8666	27.5148	28.3961	1.83368	2.8177	22.4007	14.0404	32.0879	30.867	3.64414	4.54827	0	6.10232	25.5973	44.4375	0.333175	3.68634
BLGH_00284-mRNA-1	mRNA	63.0333	50.772	171.479	48.02	10.6457	19.146	32.7205	27.8421	96.2406	68.2828	8.82643	21.9652	71.412	41.5967	141.962	73.3093	11.7665	15.4482
BLGH_00285-mRNA-1	mRNA	62.7987	60.5083	50.6761	20.6058	38.9681	37.7243	94.4155	0	9.54673	32.9219	51.1216	36.8879	104.895	12.1037	16.9237	6.91292	43.1747	42.4204
BLGH_00286-mRNA-1	mRNA	122.039	182.29	183.007	204.857	94.3015	81.0757	107.362	67.5842	232.883	232.343	95.6906	73.7892	96.559	11.1418	145.772	224.315	70.9708	75.2553
BLGH_00287-mRNA-1	mRNA	0	0	0	0	1.10177	0.452647	0	0	12.6525	2.29643	1.04503	0.972702	0	0	0	0	0.875824	0.60147
BLGH_00288-mRNA-1	mRNA	247.857	89.6897	102.149	35.1976	42.6104	48.0335	67.9166	137.105	50.9599	50.4503	40.1004	55.5379	223.969	123.344	89.3989	34.217	50.7962	47.5693
BLGH_00289-mRNA-1	mRNA	44.2584	732.705	798.284	231.526	120.525	169.836	55.3575	1025.43	644.466	230.801	79.5464	205.054	76.0387	274.187	841.234	111.186	39.9202	105.491
BLGH_00290-mRNA-1	mRNA	77.4143	47.9513	0	26.1273	9.47023	13.1229	0	32.1007	7.56554	34.7864	8.33163	14.3589	0	38.3674	0	0	7.33176	18.5818
BLGH_00291-mRNA-1	mRNA	92.4383	95.2953	87.3942	65.7954	74.9388	98.9507	70.1805	104.746	71.6681	78.1644	84.2644	82.9106	156.779	47.4874	81.0573	71.8558	90.1055	90.4532
BLGH_00292-mRNA-1	mRNA	14.5465	10.0342	18.285	34.3661	22.8821	27.4557	8.68375	21.1116	5.80488	23.7809	21.9178	21.5165	18.2232	11.0394	15.7506	15.3124	23.5353	23.3243
BLGH_00293-mRNA-1	mRNA	0	879.516	939.614	205.295	148.338	179.284	26.7741	984.517	651.992	246.883	110.236	212.351	0	471.658	798.374	130.526	35.7515	92.4759
BLGH_00294-mRNA-1	mRNA	0	1104.85	934.214	126.984	157.822	199.903	44.367	1499.49	443.058	174.672	101.984	224.619	119.708	638.846	877.386	161.727	36.7024	117.61
BLGH_00295-mRNA-1	mRNA	0	31.5645	39.4738	15.7654	2.86451	3.00435	22.4959	41.0184	13.9638	8.18819	4.61335	6.99333	18.8835	0	41.6193	4.66681	3.56897	3.95732
BLGH_00296-mRNA-1	mRNA	316.353	307.18	73.2804	126.083	171.311	190.782	153.537	282.755	70.3789	102.829	174.824	172.083	131.46	153.92	106.939	135.687	154.19	175.159
BLGH_00297-mRNA-1	mRNA	85.7418	170.972	132.432	165.825	247.371	268.941	148.536	80.5188	102.36	192.045	228.742	259.673	207.245	174.978	119.708	178.638	351.089	253.502
BLGH_00298-mRNA-1	mRNA	56.0415	80.9963	68.8785	61.05	94.449	90.106	59.475	61.0003	55.3767	65.5626	94.8538	83.4258	82.3752	59.9472	40.7771	59.2231	88.4596	80.6279
BLGH_00299-mRNA-1	mRNA	69.3572	78.735	57.3462	37.1407	40.1112	34.2365	81.7033	41.2702	20.8766	46.8472	40.9129	34.3941	80.6316	61.3579	17.7833	26.7984	47.7324	35.7123
BLGH_00300-mRNA-1	mRNA	258.03	213.886	133.553	289.857	395.199	391.054	117.791	265.718	250.066	297.45	385.424	353.893	117.891	227.086	153.171	308.268	375.787	338.151
BLGH_00301-mRNA-1	mRNA	54.3574	44.3826	58.566	39.7487	30.8389	28.5933	67.9891	61.9847	19.4782	22.4973	35.2472	29.481	15.5649	20.2051	20.8521	27.8883	32.9722	32.8991
BLGH_00302-mRNA-1	mRNA	0	0	0	0	1.22871	2.36593	0	5.3218	6.68933	1.21411	0.276251	1.82804	0	0	2.54106	0	1.38913	2.41808
BLGH_00303-mRNA-1	mRNA	0	0	16.0785	28.3304	5.35763	1.84982	0	0	17.5008	6.35278	3.43299	4.78257	0	0	0	19.0088	7.26856	3.55309
BLGH_00304-mRNA-1	mRNA	0	0	17.3252	9.15812	19.4359	9.42963	0	0	0	1.92526	14.31	13.1242	0	23.5349	4.02944	0	10.2797	10.9255
BLGH_00305-mRNA-1	mRNA	181.172	36.1955	36.049	18.567	11.427	69.9786	227.171	15.308	24.901	36.3617	17.9025	81.3459	208.931	30.1353	30.957	22.7438	18.4904	55.4202
BLGH_00306-mRNA-1	mRNA	42.9155	25.374	15.9836	15.4898	18.3748	13.3144	74.0104	24.654	29.3583	25.4586	22.8339	14.8116	46.5942	41.8741	21.685	21.2587	25.4028	13.6978
BLGH_00307-mRNA-1	mRNA	87.6672	28.7965	32.6511	12.6569	23.2105	26.57	32.5634	39.23	29.32	28.3011	25.9229	23.6293	58.5735	69.6991	20.7567	20.2659	21.9562	25.8962
BLGH_00308-mRNA-1	mRNA	0	0	9.04581	15.1419	17.5327	18.6429	0	19.0933	23.0766	20.4394	24.2443	20.1802	0	0	6.31156	8.02083	19.8077	21.9035
BLGH_00309-mRNA-1	mRNA	128.377	87.7111	83.6733	96.0421	58.3651	56.744	69.8244	62.8816	100.508	92.0964	64.0336	45.8899	137.238	164.233	71.5406	94.8601	81.9339	52.7076
BLGH_00310-mRNA-1	mRNA	17.3092	22.7426	12.8934	6.81547	11.7432	14.0778	32.1469	0	14.4725	6.2087	13.8008	11.1262	23.1297	15.0126	6.99699	14.2905	8.92518	12.8216
BLGH_00311-mRNA-1	mRNA	0	16.0407	0	36.0529	42.1709	110.46	53.985	0	10.8263	20.2112	43.56	103.927	81.5688	0	37.6006	47.0368	40.6823	116.533
BLGH_00312-mRNA-1	mRNA	12.9665	16.6107	7.24391	3.82915	18.5862	17.6218	0	15.2899	9.60948	5.63486	16.8507	14.6864	0	23.8979	5.6159	12.0433	33.8731	16.779
BLGH_00313-mRNA-1	mRNA	18.2826	52.2468	0	49.4914	44.8686	43.5578	25.4661	29.8505	28.1408	37.0771	47.4325	41.8661	36.6457	55.4989	23.7551	24.9054	49.4923	43.1464
BLGH_00314-mRNA-1	mRNA	7.41507	29.228	128.419	72.9919	52.73	66.7054	0	40.3559	96.3796	77.3371	46.5057	67.9203	0	12.8625	158.008	75.2995	75.8448	88.284
BLGH_00315-mRNA-1	mRNA	0	19.0992	0	6.35959	2.90647	5.6298	0	0	0	7.35317	2.12939	2.83144	48.5609	0	30.7794	0	6.8835	2.62624
BLGH_00316-mRNA-1	mRNA	26.955	83.0672	143.743	99.8635	65.9926	77.9086	25.3558	80.9077	127.961	100.608	67.4286	85.0437	24.5586	107.329	81.5091	97.1092	94.9973	90.0933
BLGH_00317-mRNA-1	mRNA	0	18.1186	44.9397	30.5424	20.6793	34.4308	0	8.33895	31.4454	12.3659	17.9641	36.3879	0	0	18.9131	18.5006	23.5808	39.2395
BLGH_00318-mRNA-1	mRNA	0	0	0	7.33705	10.4643	10.0881	29.6632	0	8.49821	9.64016	11.055	12.7348	23.3436	8.08074	16.141	12.6919	17.2065	14.9811
BLGH_00319-mRNA-1	mRNA	56.6773	13.9628	27.7057	8.36874	5.27544	6.46263	62.0295	17.9936	6.46211	14.0745	2.53524	5.51132	0	43.0127	14.7285	7.01896	4.24951	5.56788
BLGH_00320-mRNA-1	mRNA	92.4807	100.246	40.902	106.208	148.535	181.467	128.818	114.645	79.0819	81.6548	179.333	175.466	88.8225	50.1314	100.136	117.392	178.336	172.792
BLGH_00321-mRNA-1	mRNA	32.9671	172.829	71.8284	72.6922	94.8379	89.802	70.8484	177.028	55.6297	60.5809	97.9792	83.8727	122.247	94.3568	70.2495	72.6714	120.623	99.3178
BLGH_00322-mRNA-1	mRNA	136.604	134.938	71.7187	81.0058	68.5074	88.5419	150.65	134.36	64.1767	86.1005	78.7968	81.229	145.153	117.052	59.8775	80.7132	77.3654	79.3775
BLGH_00323-mRNA-1	mRNA	83.6769	59.969	14.8742	17.2227	30.4932	31.7619	51.4657	45.5405	17.3463	38.7249	27.0067	34.9433	45.7425	46.1838	14.4965	16.0149	42.1459	35.6641
BLGH_00324-mRNA-1	mRNA	45.42	92.2704	48.7972	57.0914	66.1243	65.2186	111.237	124.231	55.7695	75.1933	80.4779	65.2689	21.0092	99.9991	76.2662	72.6902	97.7243	65.2687
BLGH_00325-mRNA-1	mRNA	208.828	198.925	106.943	77.6578	84.5887	74.6829	235.474	143.119	95.2389	90.2707	99.2017	62.6992	139.525	241.494	44.2178	34.4819	74.1664	88.0333
BLGH_00326-mRNA-1	mRNA	40.908	36.6471	54.0182	31.4828	41.4919	42.0601	44.401	24.2878	83.1068	32.3226	39.504	37.0388	52.1794	19.3529	32.2139	19.3432	41.6782	37.2562
BLGH_00327-mRNA-1	mRNA	0	8.81897	0	0	0.971829	0.165928	0	0	10.2037	3.70396	1.26416	1.47083	0	0	3.87607	0	1.41263	2.93058
BLGH_00328-mRNA-1	mRNA	119.641	97.4619	31.1917	50.2492	80.9712	82.5771	82.5313	115.758	34.5572	81.2076	71.6563	98.3588	127.898	86.4725	51.1268	49.3881	70.2521	80.337
BLGH_00329-mRNA-1	mRNA	55.5175	68.9326	82.1916	49.1849	65.3859	72.7737	53.027	72.516	48.107	73.2981	75.9125	64.9498	41.7299	52.9665	31.2587	70.8158	61.4304	65.5225
BLGH_00330-mRNA-1	mRNA	38.0563	27.8584	27.3352	43.8835	62.6129	56.6486	17.3091	35.506	80.5817	37.8015	56.3167	59.3884	59.9344	18.8611	30.1395	59.248	65.5627	53.089
BLGH_00331-mRNA-1	mRNA	24.4767	53.064	23.93	32.5272	26.7316	26.2759	87.6703	108.79	11.1629	17.7282	31.1175	28.9303	0	61.0338	59.3662	22.7341	20.0906	35.2115
BLGH_00332-mRNA-1	mRNA	809.776	2412.06	951.055	853.282	1562.84	1327.08	827.65	2437.28	1103.73	1064.1	1830	1367.97	627.115	2701.59	1061.73	815.94	1274.14	1227.43
BLGH_00333-mRNA-1	mRNA	28.2767	16.7188	94.7833	66.8035	77.0285	91.2227	73.1473	71.8171	38.6879	39.7905	68.7013	81.3273	106.271	49.0498	57.5605	77.0397	74.7617	117.117
BLGH_00334-mRNA-1	mRNA	238.01	155.802	159.087	114.635	176.385	189.06	145.466	186.592	188.989	148.112	184.912	194.071	238.534	141.921	199.542	161.062	226.622	195.385
BLGH_00335-mRNA-1	mRNA	14.6786	27.483	36.902	26.0086	297.755	388.034	64.2591	51.9268	27.6143	32.8059	333.203	346.224	29.4219	52.5156	50.8597	43.6275	321.828	355.893
BLGH_00336-mRNA-1	mRNA	82.6142	39.0769	0	68.3115	33.7317	49.6278	52.6055	23.9798	33.9096	35.5599	53.681	37.2932	57.9574	78.8182	22.8999	59.3398	27.6456	39.1054
BLGH_00337-mRNA-1	mRNA	23.8449	124.536	103.24	76.2848	42.2435	34.3954	28.469	32.4435	84.2795	69.0821	35.3665	34.9109	65.7179	64.6285	74.3577	32.4826	30.6753	28.8098
BLGH_00338-mRNA-1	mRNA	67.198	295.777	269.045	180.804	213.493	212.3	303.089	264.131	112.371	153.892	213.257	175.783	157.141	38.8547	149.401	219.142	165.469	189.797
BLGH_00339-mRNA-1	mRNA	58.3881	47.3083	244.645	109.204	53.0585	99.3303	43.8921	45.9005	138.321	162.983	62.6213	102.785	87.7751	14.067	96.0961	126.941	36.9679	127.905
BLGH_00340-mRNA-1	mRNA	107.279	37.1084	77.0569	37.9307	91.621	84.1723	48.7937	60.3718	47.9276	57.63	82.7586	83.8747	30.7187	27.5338	75.1004	49.8885	110.103	87.7526
BLGH_00341-mRNA-1	mRNA	0	27.5038	11.9943	0	8.12667	10.1904	0	11.6847	22.0309	4.88719	7.98617	8.05682	0	16.2934	2.78961	0	8.47228	7.61229
BLGH_00342-mRNA-1	mRNA	53.7271	23.9399	9.13514	9.65771	17.4522	15.7303	14.8745	18.6462	13.8495	13.3419	14.0787	16.8539	0	46.5985	23.8768	6.94288	18.6574	16.3327
BLGH_00343-mRNA-1	mRNA	53.9828	34.0455	10.0528	42.5113	38.1872	32.1081	28.6451	58.7595	13.9511	31.875	39.7199	28.3512	25.2475	24.9708	11.8461	38.3288	43.1731	29.4539
BLGH_00344-mRNA-1	mRNA	121.922	225.873	384.842	62.4088	32.9102	47.6969	145.566	254.362	461.515	116.06	28.1297	59.5126	79.424	185.054	330.564	80.0243	19.8224	47.2488
BLGH_00345-mRNA-1	mRNA	162.001	149.922	271.512	109.548	100.787	99.8762	145.763	250.447	97.9747	106.695	100.157	100.402	0	213.814	122.024	88.9718	98.9497	92.8315
BLGH_00346-mRNA-1	mRNA	81.675	346.084	136.887	160.797	205.513	166.422	130.019	303.749	176.933	157.186	148.06	192.96	225.101	247.934	321.906	136.548	153.416	161.579
BLGH_00347-mRNA-1	mRNA	76.1296	126.034	36.8602	88.9286	105.44	103.811	40.3969	125.22	61.3385	48.7329	121.112	101.93	40.6919	132.057	66.8242	96.7935	86.8414	94.3078
BLGH_00348-mRNA-1	mRNA	75.707	77.9194	61.0926	63.7593	58.0439	61.1995	50.2159	56.4633	57.5453	52.2224	67.1748	53.203	29.5065	89.3735	99.097	44.7946	72.4973	63.184
BLGH_00349-mRNA-1	mRNA	84.7261	87.8856	87.1933	72.867	46.0442	37.668	46.1417	67.9538	85.4158	64.9649	30.9071	34.2988	80.4437	69.617	62.5758	96.0895	63.4901	35.811
BLGH_00350-mRNA-1	mRNA	44.7799	121.149	36.3883	30.4553	71.8166	64.0196	32.4023	103.393	38.5242	59.6438	78.9721	54.8957	63.2379	69.7326	22.9209	65.0344	102.555	51.4101
BLGH_00351-mRNA-1	mRNA	40.6748	36.0738	13.6342	39.2384	46.2896	48.5665	56.6565	42.7981	41.7382	55.5535	47.9181	43.0842	44.8409	20.2849	28.8913	60.9501	46.933	45.9106
BLGH_00352-mRNA-1	mRNA	308.135	250.627	300.569	345.688	470.06	562.524	288.083	296.359	265.444	341.7	496.795	490.637	343.126	292.704	188.957	375.539	530.695	505.184
BLGH_00353-mRNA-1	mRNA	9.96805	82.5113	24.1315	30.7451	28.0817	35.3611	29.0916	19.289	37.1262	38.5052	31.4152	28.8878	39.96	47.5501	34.5381	37.8564	28.4265	31.9061
BLGH_00354-mRNA-1	mRNA	8.76936	22.468	18.3718	13.8117	28.133	22.2748	22.6849	26.2496	23.9963	27.2208	33.5695	21.0902	0	25.6697	28.4857	31.4941	45.4022	19.5072
BLGH_00355-mRNA-1	mRNA	614.72	541.819	949.181	1739.7	2187.29	1910.06	638.791	653.624	932.557	1486.23	2082.06	1835.69	470.612	684.96	982.134	1649.42	2114.75	1828.4
BLGH_00356-mRNA-1	mRNA	48.9844	61.7862	63.8537	37.2893	21.4393	26.0351	36.3899	41.4701	43.9353	24.8689	31.1832	22.0944	13.0913	39.6528	16.9725	36.3975	16.2888	27.7297
BLGH_00357-mRNA-1	mRNA	0	83.4524	35.1639	112.653	107.657	85.5093	95.6442	68.5122	84.8129	64.4161	109.71	84.1991	57.3468	29.7772	78.3138	94.9557	106.218	89.1648
BLGH_00358-mRNA-1	mRNA	485.887	210.823	389.286	295.133	77.4095	100.562	761.492	259.657	335.828	276.86	63.7752	114.233	520.931	218.877	300.166	251.885	83.5924	103.198
BLGH_00359-mRNA-1	mRNA	93.2587	272.023	101.596	88.1293	141.548	158.003	207.842	446.647	86.1271	95.7224	164.755	141.009	322.451	428.691	100.17	106.253	181.799	140.098
BLGH_00360-mRNA-1	mRNA	97.3135	126.44	380.56	510.894	508.444	453.095	51.6378	147.771	369.021	472.869	573.265	336.356	50.57	201.627	304.086	555.255	640.253	424.103
BLGH_00361-mRNA-1	mRNA	246.074	269.693	214.592	173.695	230.457	238.044	286.628	313.578	110.857	192.759	201.096	242.522	132.33	361.781	147.648	154.599	222.252	207.758
BLGH_00362-mRNA-1	mRNA	72.4881	76.1938	8.09932	50.4244	30.107	35.2301	119.24	63.1218	29.7533	32.8013	27.8512	28.2745	125.923	29.3395	16.7442	37.1048	26.3929	28.8118
BLGH_00363-mRNA-1	mRNA	29.0097	0	0	9.51878	12.6008	17.1398	30.7871	0	8.82017	16.0086	13.6593	16.6871	77.5296	33.5476	6.701	52.6912	15.2636	16.8589
BLGH_00364-mRNA-1	mRNA	49.0463	142.578	82.2014	62.7638	120.596	117.261	53.6779	220.218	95.065	69.5247	131.749	121.348	67.5873	124.958	89.2182	97.1828	167.223	118.96
BLGH_00365-mRNA-1	mRNA	32.2866	27.9982	39.6823	33.0534	33.2575	35.5817	20.5589	14.0574	66.2614	13.8972	42.08	30.1752	32.3578	72.8073	16.7804	57.5769	31.5973	32.4907
BLGH_00366-mRNA-1	mRNA	9.53678	28.8199	19.5355	26.9115	27.6164	30.6249	50.6054	32.2953	23.1967	27.1032	28.7987	27.0458	0	13.7857	25.8843	48.8164	43.053	28.7452
BLGH_00367-mRNA-1	mRNA	114.78	134.221	78.017	64.7788	77.9662	97.4384	138.561	176.299	68.9235	83.2919	83.3729	89.9188	118.867	73.8336	55.015	85.2866	100.613	84.8146
BLGH_00368-mRNA-1	mRNA	28.3594	164.882	83.1778	79.5612	47.1617	58.2588	50.7885	126.047	79.2188	83.9218	50.7419	59.3483	71.0546	113.759	54.044	35.1204	57.9698	56.36
BLGH_00369-mRNA-1	mRNA	0	1447.46	783.8	551.224	217.722	203.982	0	1303.59	671.843	429.692	155.328	198.4	0	1200.97	892.977	388.286	67.7851	148.228
BLGH_00370-mRNA-1	mRNA	19.9156	0	0	0	12.0286	9.40353	0	16.8606	13.6242	9.89116	14.3786	10.2922	0	28.7887	12.651	13.1539	13.8319	11.2141
BLGH_00371-mRNA-1	mRNA	601.894	281.733	194.09	157.271	183.175	179.717	771.457	208.75	166.518	136.095	195.091	160.747	782.856	250.461	123.443	145.241	206.361	174.549
BLGH_00372-mRNA-1	mRNA	104.082	101.805	107.68	43.259	44.827	57.9497	101.254	137.069	61.5326	65.0945	53.872	61.4333	57.9508	58.5099	38.0667	56.3323	57.1973	66.407
BLGH_00373-mRNA-1	mRNA	157.138	110.114	19.5083	97.9655	75.9478	67.6566	97.2799	142.535	11.9441	30.3501	81.3881	64.9467	0	102.217	10.5868	43.2446	68.8992	74.5233
BLGH_00374-mRNA-1	mRNA	32.2437	241.481	50.4376	46.9749	97.6389	69.634	0	203.561	49.9976	52.846	99.8375	55.9954	0	237.707	8.93764	44.7225	94.6659	55.4579
BLGH_00375-mRNA-1	mRNA	0	102.23	21.8706	24.0851	50.4064	55.1993	58.4247	86.9994	70.2999	39.291	49.4926	54.9032	83.3727	72.1518	47.475	35.1488	59.4765	48.0507
BLGH_00376-mRNA-1	mRNA	0	27.7254	0	0	0	5.56426	0	0	8.91079	0	2.35515	1.92669	0	20.3353	0	15.4858	3.20745	3.52998
BLGH_00377-mRNA-1	mRNA	0	45.6935	12.9525	16.7364	16.8803	28.9438	0	30.8442	33.4833	28.7868	18.7765	22.6507	0	13.4057	6.69433	9.57067	8.53911	27.5059
BLGH_00378-mRNA-1	mRNA	0	0	40.1595	4.35454	9.12711	11.1954	0	0	32.784	16.02	3.54094	10.0876	0	9.59185	25.8652	4.10873	6.1098	5.64447
BLGH_00379-mRNA-1	mRNA	0	0	55.2198	53.5137	18.1702	15.7146	14.7513	0	76.0698	52.6699	14.4275	16.0417	0	10.716	68.4954	93.3354	21.2577	17.2438
BLGH_00380-mRNA-1	mRNA	0	0	97.3716	37.3416	19.9129	8.17382	0	0	93.5162	79.3497	19.8891	9.18328	0	0	86.1453	43.1692	25.5696	6.94615
BLGH_00381-mRNA-1	mRNA	48.6161	19.163	70.6163	47.8563	15.8077	20.4432	58.044	33.5146	120.837	12.4751	10.6215	23.9701	58.4678	14.758	46.3234	31.3074	9.82258	13.3946
BLGH_00382-mRNA-1	mRNA	0	19.4655	41.3832	31.1115	9.92852	11.9028	62.8909	19.7095	36.0352	14.3071	11.5332	12.0119	0	14.9909	39.3548	17.1239	14.1869	9.90343
BLGH_00383-mRNA-1	mRNA	20.8131	4.10196	0	0	1.06549	2.00662	0	0	0	6.67592	0.587997	1.75307	7.82211	0	9.46508	9.66566	1.8069	1.80963
BLGH_00384-mRNA-1	mRNA	0	0	8.6007	6.0618	3.88489	5.13783	0	0	19.8932	16.5664	3.3828	6.52225	0	0	10.6684	0	5.34614	5.65551
BLGH_00385-mRNA-1	mRNA	39.9543	0	22.3211	82.5928	106.856	107.709	0	36.2414	91.1085	54.5695	95.7565	108.949	40.0423	38.9848	41.531	54.4276	106.898	103.405
BLGH_00386-mRNA-1	mRNA	32.7666	123.99	91.5277	41.2858	121.019	121.697	104.322	102.242	86.6731	78.1135	137.003	119.156	91.9486	22.7353	13.6239	58.4328	117.51	137.282
BLGH_00387-mRNA-1	mRNA	98.4207	158.705	309.911	246.61	293.369	259.318	441.541	233.737	106.094	206.633	285.803	282.384	116.572	329.808	238.711	277.011	292.065	261.711
BLGH_00388-mRNA-1	mRNA	18.8603	79.9174	73.7561	11.1393	38.3867	38.9546	41.2826	30.7937	31.1804	36.6875	36.8539	40.2701	108.686	34.7605	35.1249	47.8813	51.9493	44.4673
BLGH_00389-mRNA-1	mRNA	0	0	0	0	1.21005	0	0	0	7.02114	0	0	0.393584	0	0	0	0	0	0.370853
BLGH_00390-mRNA-1	mRNA	99.5489	98.0981	150.954	166.588	133.428	155.83	90.5555	59.3386	207.546	141.849	177.314	187.371	85.5156	89.4243	140.434	169.072	158.706	161.739
BLGH_00391-mRNA-1	mRNA	79.4269	78.2694	91.2113	163.321	184.988	204.302	91.3177	62.4397	65.4039	135.51	190.899	201.705	114.981	47.8392	112.375	187.982	224.835	205.323
BLGH_00392-mRNA-1	mRNA	212.147	266.947	164.103	163.317	163.472	149.326	244.628	300.983	166.836	206.224	183.593	136.485	261.679	283.075	102.249	215.568	212.254	139.382
BLGH_00393-mRNA-1	mRNA	23.3568	23.0164	0	36.7869	21.5228	19.3573	0	0	11.9837	28.5172	22.8751	22.5203	46.8165	22.79	20.2321	18.8014	25.8076	19.4112
BLGH_00394-mRNA-1	mRNA	61.7071	111.6	97.3373	74.3206	64.5536	65.9265	127.123	80.3373	86.9102	76.3172	69.322	69.5791	98.2214	75.5573	86.7808	98.8945	59.7021	68.3338
BLGH_00395-mRNA-1	mRNA	10.8186	70.3624	22.665	28.7538	37.8625	31.0505	45.2083	36.3091	23.4364	30.8954	42.9934	27.2485	35.238	60.9909	23.8969	38.8538	47.9006	22.4533
BLGH_00396-mRNA-1	mRNA	12.6233	33.1716	0	10.7692	20.7315	22.2498	20.0951	18.3204	0	25.7742	23.8542	14.1767	21.0852	16.4227	23.3271	34.3921	27.3643	19.0432
BLGH_00397-mRNA-1	mRNA	87.509	25.8701	71.2953	68.1953	48.5997	68.4954	29.022	29.1048	63.1902	86.3196	49.3761	65.6982	43.8509	60.0861	41.0594	104.759	62.5038	72.4299
BLGH_00398-mRNA-1	mRNA	291.392	358.134	379.845	173.298	135.31	177.475	426.823	323.784	365.918	221.269	127.561	169.889	352.875	225.526	352.672	198.474	133.897	142.727
BLGH_00399-mRNA-1	mRNA	220.273	189.93	157.669	105.028	157.7	131.454	238.335	197.306	186.005	119.656	168.215	133.966	179.366	80.5981	156.222	82.6888	144.076	115.223
BLGH_00400-mRNA-1	mRNA	0	0	0	17.2468	6.36785	8.1675	39.8444	18.1628	42.8063	18.6464	5.4212	6.9931	0	0	15.1767	9.29899	11.0623	7.34828
BLGH_00401-mRNA-1	mRNA	14.1332	13.9272	0	0	2.67484	4.40225	22.4987	0	21.754	3.21718	4.19245	3.77453	0	10.7257	10.4061	5.25079	2.90014	2.80876
BLGH_00402-mRNA-1	mRNA	100.565	17.6176	0	8.79939	19.9689	18.231	0	16.2168	0	8.3243	24.8332	25.3426	33.5954	0	5.80741	19.3729	22.5761	22.812
BLGH_00403-mRNA-1	mRNA	14.6141	23.0418	35.3791	9.5905	13.9653	15.607	0	7.06989	48.8764	20.5648	9.45008	14.838	39.0569	16.9001	75.9543	4.82619	18.9157	10.8693
BLGH_00404-mRNA-1	mRNA	0	18.4406	15.1315	11.1495	10.8175	19.7583	0	0	21.8976	10.1908	9.69237	17.7383	9.87081	4.27116	11.9441	18.9057	12.204	14.4578
BLGH_00405-mRNA-1	mRNA	7.28693	36.3824	10.8559	29.6486	40.5145	33.8662	0	43.1838	21.0476	24.1272	41.539	28.4099	7.30299	34.7605	17.253	34.8935	37.1137	33.4614
BLGH_00406-mRNA-1	mRNA	198.828	170.125	243.83	273.054	74.5078	105.269	104.218	204.104	209.002	240.85	60.9208	112.166	82.6223	138.799	208.354	269.051	46.3875	106.057
BLGH_00407-mRNA-1	mRNA	75.069	25.6446	33.5507	22.6614	15.9621	23.791	43.8175	63.5533	26.2478	17.8131	15.8353	22.9479	20.0625	23.8732	18.2073	30.9886	26.3846	27.6224
BLGH_00408-mRNA-1	mRNA	150.296	151.927	140.844	120.266	78.5205	111.355	198.737	201.415	165.28	106.951	69.078	108.871	133.62	98.8169	170.086	116.479	76.2218	101.629
BLGH_00409-mRNA-1	mRNA	17.189	0	9.60291	8.4602	3.30652	5.19474	0	0	8.8192	5.69133	2.67087	7.13316	0	0	11.1671	3.19305	2.44191	6.40511
BLGH_00410-mRNA-1	mRNA	657.71	803.31	1397.31	2520.42	3206.71	2858.98	766.824	1075.54	1630.75	2033.54	2823.99	2758.85	807.702	1277.47	1174.75	2170.5	2808.92	2583.57
BLGH_00411-mRNA-1	mRNA	686.858	961.591	1673.83	2427.05	4045.92	3413.8	942.595	971.065	1614.86	2338.9	3621.97	3523.64	664.634	1119.55	1425.88	2510.76	3282.08	3065.96
BLGH_00412-mRNA-1	mRNA	57.458	124.565	77.0395	107.464	66.9583	86.5031	118.908	158.44	115.3	111.293	62.1168	80.1729	184.271	77.2433	63.7072	88.2339	68.9286	84.448
BLGH_00413-mRNA-1	mRNA	53.3233	39.7015	66.1997	72.3195	71.912	70.6554	9.43171	30.0956	64.8501	105.933	88.49	57.7429	35.6272	89.9272	55.4276	64.5684	46.9476	63.8507
BLGH_00414-mRNA-1	mRNA	39.3066	27.1136	10.9796	19.3462	2.37809	4.4455	58.6615	23.175	7.84276	22.7754	1.38808	6.54079	78.7864	8.52285	22.1313	4.86776	1.24088	3.01812
BLGH_00415-mRNA-1	mRNA	0	73.9786	47.3522	60.7883	83.927	54.8677	0	105.439	89.7364	68.6567	68.5301	48.1919	0	102.394	61.8829	40.4872	72.0555	52.9404
BLGH_00416-mRNA-1	mRNA	279.025	74.7887	162.117	92.2873	142.53	108.184	106.603	303.714	132.343	110.863	106.365	101.743	167.784	314.605	110.214	105.046	83.1535	106.367
BLGH_00417-mRNA-1	mRNA	55.9706	81.9444	44.6698	64.541	89.2093	78.5711	114.557	40.6154	60.1688	81.4084	95.778	70.6553	64.1073	93.6213	40.1715	49.5103	99.9592	72.5904
BLGH_00418-mRNA-1	mRNA	22.0263	60.7748	12.3053	33.2458	18.1326	19.2212	64.2834	50.6145	43.53	32.8183	22.4017	20.9157	29.4331	22.2878	6.35987	10.911	15.2978	17.4432
BLGH_00419-mRNA-1	mRNA	217.015	111.861	139.891	172.542	181.795	199.571	431.834	60.5686	175.105	140.254	199.177	208.191	326.24	220.798	105.56	72.3566	183.66	183.824
BLGH_00420-mRNA-1	mRNA	13.1244	59.4922	47.6588	59.4286	85.8375	70.6643	62.6781	66.6665	67.3374	45.6278	98.2567	66.615	0	48.3778	50.0218	58.5119	60.9062	81.9234
BLGH_00421-mRNA-1	mRNA	0	0	55.7297	60.703	17.1633	14.7626	0	0	40.3248	39.4097	13.4932	17.4629	0	0	73.8411	50.538	19.0384	17.7768
BLGH_00422-mRNA-1	mRNA	88.828	21.8834	49.6251	15.302	40.0308	36.4383	35.3514	82.5876	40.5112	39.0617	44.0209	29.7452	72.3318	33.706	26.9306	23.3761	47.4969	32.1971
BLGH_00423-mRNA-1	mRNA	72.8025	94.061	144.612	171.995	252.431	249.894	70.8244	82.1794	98.6853	196.858	243.993	212.557	218.889	85.9446	92.4923	142.251	288.568	207.672
BLGH_00424-mRNA-1	mRNA	155.22	270.689	236.498	213.912	204.661	215.719	314.485	276.471	175.903	186.886	227.32	209.624	174.418	181.54	157.271	171.256	230.606	202.762
BLGH_00425-mRNA-1	mRNA	9.20418	25.3961	35.9944	34.4293	42.9784	41.6049	12.8206	35.0651	27.285	41.3321	41.5614	32.5862	48.4284	63.8637	16.743	43.8843	52.012	38.3299
BLGH_00426-mRNA-1	mRNA	0	0	0	2.48386	1.01775	0.701753	0	4.57761	0	2.87192	1.00989	0.777568	0	12.3103	0	3.12486	0.796587	0.284924
BLGH_00427-mRNA-1	mRNA	82.9934	135.315	77.9784	63.129	83.6162	82.8688	84.0746	106.762	84.3028	73.3822	89.5237	76.9831	98.2992	184.862	99.3396	100.911	101.11	81.8209
BLGH_00428-mRNA-1	mRNA	79.2826	72.9187	42.816	31.2175	61.2335	53.1731	31.5525	45.0667	45.1974	52.0638	70.9779	49.0945	76.8087	106.583	21.5185	59.565	62.656	51.6135
BLGH_00429-mRNA-1	mRNA	275.261	172.323	117.596	197.641	185.877	181.445	219.094	176.246	136.613	104.542	205.543	197.012	48.6825	28.087	207.58	112.292	75.6525	204.921
BLGH_00430-mRNA-1	mRNA	36.0823	71.1128	14.1105	14.9177	29.1516	30.3186	8.61591	40.5841	34.5572	45.3983	36.6973	25.8948	10.8485	32.8596	39.3815	49.1529	37.5901	31.2256
BLGH_00431-mRNA-1	mRNA	29.1587	112.062	57.0148	110.507	96.1677	75.6599	84.1322	105.796	75.6336	96.2434	86.084	76.456	73.0573	74.289	102.926	106.525	116.331	90.8737
BLGH_00432-mRNA-1	mRNA	50.5152	24.8895	0	0	2.89949	1.26439	0	0	4.31965	10.4536	1.90282	0.830216	0	0	7.65751	0	2.79078	1.14081
BLGH_00433-mRNA-1	mRNA	0	2.34829	0	3.51868	1.03511	2.16496	0	0	8.15107	15.7805	1.34647	1.99089	0	0	15.4817	20.6581	2.25692	3.39047
BLGH_00434-mRNA-1	mRNA	0	0	0	0	0.59539	0	0	17.4066	0	0	0	0.175215	0	0	0	0	0	1.30013
BLGH_00435-mRNA-1	mRNA	24.1717	47.6389	23.6318	10.7073	2.69984	3.89899	0	0	0	12.5052	2.61772	5.23062	24.225	28.8263	15.7035	0	3.43389	4.31247
BLGH_00436-mRNA-1	mRNA	37.6413	19.7828	10.5144	2.4702	3.42574	3.37316	0	9.10489	20.7432	8.30875	3.07209	5.73955	0	0	14.6725	0	4.65422	5.01543
BLGH_00437-mRNA-1	mRNA	181.606	102.902	72.9223	81.563	12.4664	10.0592	203.273	92.6605	78.9416	61.0698	12.5059	9.94899	102.379	73.8331	114.05	33.7354	19.7078	10.3045
BLGH_00438-mRNA-1	mRNA	77.8913	52.3079	22.5634	13.063	23.379	21.2665	41.3318	28.2612	27.6293	14.089	22.2226	22.6633	34.6946	62.5524	7.99656	12.147	24.7719	20.1966
BLGH_00439-mRNA-1	mRNA	388.365	314.221	91.3541	249.498	151.316	207.376	325.389	292.944	165.467	208.11	197.685	230.9	645.287	403.317	216.01	187.319	167.129	226.098
BLGH_00440-mRNA-1	mRNA	12.409	44.0215	29.1165	8.30628	10.8417	11.8349	31.6064	20.7108	25.4669	10.0662	12.7608	9.62609	37.3091	11.8389	15.4785	25.8173	22.0161	11.0751
BLGH_00441-mRNA-1	mRNA	120.13	64.797	45.919	78.4201	50.3757	45.4367	95.6175	50.4686	47.578	58.0929	48.5852	52.6835	145.741	82.256	50.3864	68.9038	61.2776	51.9745
BLGH_00442-mRNA-1	mRNA	184.546	355.63	343.664	193.773	196.202	200.379	239.375	471.189	285.224	251.769	190.524	212.198	356.205	429.791	287.743	233.621	233.903	201.593
BLGH_00443-mRNA-1	mRNA	66.8378	90.7456	0	112.58	85.8981	88.5076	183.243	107.781	111.768	64.5463	95.8114	95.0794	59.5423	125.601	120.939	154.508	75.492	91.0355
BLGH_00444-mRNA-1	mRNA	85.0782	31.4393	124.767	139.232	130.465	119.449	105.809	73.3133	82.4522	101.234	122.382	101.607	69.2783	34.589	120.678	111.946	166.691	130.845
BLGH_00445-mRNA-1	mRNA	56.5299	19.0992	31.5813	31.798	40.2897	54.7408	70.7064	38.0912	36.8303	17.3802	34.2223	61.0973	32.3739	28.0168	36.3757	62.0061	42.3208	41.9468
BLGH_00446-mRNA-1	mRNA	0	0	0	0	4.13964	2.09319	81.6916	24.8257	0	2.83186	1.77194	2.95188	0	25.9631	4.44518	0	4.32012	5.02197
BLGH_00447-mRNA-1	mRNA	60.0409	30.9483	41.2834	41.8264	207.778	206.301	44.1135	46.9205	10.5317	49.6992	196.328	191.003	37.0296	44.0631	17.6029	78.9307	190.566	179.692
BLGH_00448-mRNA-1	mRNA	0	0	0	9.49984	1.71099	3.01624	0	0	0	13.1238	0.908811	2.94559	55.2681	0	3.58268	0	0	1.61902
BLGH_00449-mRNA-1	mRNA	0	43.6455	16.0377	90.4272	70.5921	78.5904	62.02	49.1029	46.7581	58.7273	78.3979	55.6276	53.4307	17.7845	24.1562	62.9762	77.0326	72.5363
BLGH_00450-mRNA-1	mRNA	0	0	0	11.0056	4.85635	5.2859	33.3711	0	0	4.62728	0.789644	3.06247	0	0	0	0	2.20597	1.64119
BLGH_00451-mRNA-1	mRNA	666.106	425.664	392.804	333.147	279.564	271.202	508.766	406.465	395.843	355.329	297.482	274.018	546.197	433.295	377.086	354.128	271.884	255.154
BLGH_00452-mRNA-1	mRNA	67.1384	26.464	31.7374	69.1394	59.0303	54.8856	24.6641	14.9906	32.9747	36.3369	58.7504	42.3826	51.7587	109.742	14.3155	65.2365	69.7809	59.6224
BLGH_00453-mRNA-1	mRNA	663.492	531.873	420.648	477	636.165	626.634	468.769	465.238	345.093	417.769	558.544	627.11	306.327	391.183	453.326	459.767	584.135	618.686
BLGH_00454-mRNA-1	mRNA	0	76.9736	67.1361	86.7492	96.2571	93.839	39.8547	99.9211	92.4855	105.69	99.5873	81.6072	55.2003	138.97	77.2043	126.499	121.4	90.1923
BLGH_00455-mRNA-1	mRNA	320.744	101.897	82.9081	80.1109	33.627	42.8525	182.899	55.582	110.255	46.363	44.0899	53.3961	110.349	58.1287	114.451	48.6139	36.2711	41.3853
BLGH_00456-mRNA-1	mRNA	10.8885	0	28.8943	10.1824	22.4655	45.9881	0	17.7779	38.4852	25.9124	23.6349	37.1922	0	0	19.8068	28.3171	25.265	42.4423
BLGH_00457-mRNA-1	mRNA	0	66.0596	43.8256	61.7769	31.0213	33.5584	31.22	47.8693	46.3473	41.3223	29.2139	29.6729	39.3099	55.668	12.355	38.8597	40.75	31.3092
BLGH_00458-mRNA-1	mRNA	74.9802	78.2338	135.523	48.6267	75.6474	81.0231	112.34	160.029	55.3166	63.8907	82.0732	68.6705	88.4063	114.762	48.903	123.444	99.1387	74.8246
BLGH_00459-mRNA-1	mRNA	61.2402	39.226	0	67.8185	27.0757	35.7094	0	38.8844	6.98235	65.2658	28.9794	28.2234	115.078	76.3525	43.7641	66.3602	48.5745	36.8574
BLGH_00460-mRNA-1	mRNA	162.513	312.111	181.581	121.171	120.196	149.962	377.048	225.821	167.944	100.748	123.865	145.365	249.504	166.442	164.733	149.872	131.863	137.684
BLGH_00461-mRNA-1	mRNA	180.181	101.46	129.421	159.122	59.9923	83.8416	168.001	102.732	190.174	109.942	67.6775	90.3614	268.288	100.462	141.807	67.5789	87.1109	88.4977
BLGH_00462-mRNA-1	mRNA	65.4069	25.7815	0	93.8178	68.3013	78.8593	0	94.9259	61.7901	71.9301	74.0891	79.6496	0	85.093	66.3693	60.1717	69.0251	86.0104
BLGH_00463-mRNA-1	mRNA	47.7387	12.5448	8.88998	21.1467	17.0332	23.6323	12.6659	11.5473	39.9151	23.7096	17.308	20.2249	27.9089	6.90078	22.0545	13.7946	24.3644	21.2028
BLGH_00464-mRNA-1	mRNA	0	0	0	0	3.46327	1.47171	0	0	0	0	1.16797	1.73262	0	0	0	0	0.587318	1.34446
BLGH_00465-mRNA-1	mRNA	0	7.11922	8.64875	5.07972	12.1681	9.7016	8.2148	9.36163	17.6509	9.39735	11.663	7.40679	7.7576	12.3081	12.963	13.4203	16.5353	7.27204
BLGH_00466-mRNA-1	mRNA	14.2161	39.2249	45.6666	20.9909	36.1236	41.6185	67.8917	67.0539	20.2607	51.7767	39.8944	36.3506	92.608	33.9071	19.7028	28.1684	34.2204	42.5068
BLGH_00467-mRNA-1	mRNA	186.177	234.134	168.398	223.411	291.018	274.7	105.848	292.717	139.492	173.189	320.593	252.167	124.391	284.503	193.524	175.666	363.004	284.946
BLGH_00468-mRNA-1	mRNA	64.8256	147.417	125.362	56.9404	61.0195	77.9947	150.825	142.933	86.4196	70.1705	61.6104	77.6382	189.908	101.637	113.17	66.6945	59.9783	70.767
BLGH_00469-mRNA-1	mRNA	184.181	72.5988	26.2712	34.7176	56.9499	62.6587	127.884	92.4192	63.4456	46.0615	69.009	62.6657	180.66	64.5773	31.9083	21.3532	57.5263	66.7991
BLGH_00470-mRNA-1	mRNA	500.312	752.209	634.88	1073.64	1544.47	1317.31	574.58	552.362	560.656	1122.9	1635.69	1209.08	93.1198	759.378	502.721	1155.98	1872.78	1188.5
BLGH_00471-mRNA-1	mRNA	0	0	0	11.0374	9.04499	8.17697	66.9352	20.3413	0	16.2423	8.09525	9.57228	0	0	14.5689	0	11.5042	11.3949
BLGH_00472-mRNA-1	mRNA	47.3888	85.6133	46.3303	37.3186	44.3048	74.8291	132.017	60.179	40.5231	58.1858	57.345	68.1048	106.86	73.6397	51.3114	47.9274	38.5229	63.1421
BLGH_00473-mRNA-1	mRNA	0	29.703	15.787	19.7808	27.0818	15.811	7.49743	23.9235	3.57989	16.3737	29.154	14.896	0	51.7413	8.70328	20.9972	23.8884	16.5641
BLGH_00474-mRNA-1	mRNA	25.7152	25.3404	11.9718	15.188	14.8931	15.3522	0	15.5503	12.7051	5.32147	20.1802	19.2296	0	16.7274	12.6225	15.9229	25.4368	15.0992
BLGH_00475-mRNA-1	mRNA	34.0142	53.6296	55.6503	35.8743	37.2381	27.6763	34.809	25.5642	17.1747	37.6076	36.6989	26.314	46.2638	71.6457	32.4102	39.7164	43.2591	27.6318
BLGH_00476-mRNA-1	mRNA	24.4203	33.6901	25.0117	30.4489	17.2748	17.1448	0	36.9182	18.562	28.6365	12.1116	16.4106	53.0271	47.6553	29.6146	38.3068	18.2454	20.0376
BLGH_00477-mRNA-1	mRNA	0	0	0	0	0	0	0	0	0	0	0	0.143508	0	0	0	0	0	0
BLGH_00478-mRNA-1	mRNA	0	8.03578	42.7097	4.01359	8.41248	8.50456	0	3.69841	9.29756	18.9845	8.73519	10.4983	0	0	9.71258	8.8364	5.14872	8.83968
BLGH_00479-mRNA-1	mRNA	16.4388	0	0	0	4.40669	3.8525	18.3183	14.3147	0	4.89864	3.0342	4.73702	13.18	0	5.12627	13.0291	3.11378	3.80156
BLGH_00480-mRNA-1	mRNA	194.147	173.018	82.5263	65.6431	47.8748	80.913	319.141	157.729	87.5809	90.4846	63.911	85.7124	384.92	56.7392	115.528	75.2659	85.1411	101.759
BLGH_00481-mRNA-1	mRNA	220.43	228.579	47.364	122.179	218.262	224.969	267.226	273.156	89.7036	108.916	240.921	199.791	299.085	183.83	68.7386	114.232	237.242	196.519
BLGH_00482-mRNA-1	mRNA	36.9999	11.6674	0	10.6837	13.0409	14.6347	0	25.9542	16.3118	13.68	12.59	15.5131	0	7.48784	16.2387	10.997	9.65599	13.6145
BLGH_00483-mRNA-1	mRNA	0	20.6031	0	0	6.34274	4.95324	0	0	0	0	3.28151	6.20425	0	7.55573	0	0	10.6341	4.77418
BLGH_00484-mRNA-1	mRNA	570.077	3532.4	747.371	1167.23	3125.42	2124.12	834.906	3673.48	570.247	1026.19	3352.07	2016.17	518.008	3859.92	525.416	1272.66	3632.99	2215.55
BLGH_00485-mRNA-1	mRNA	15.0312	7.40609	8.39743	8.13799	11.4725	10.4508	44.8655	0	18.8518	11.509	9.27156	10.9314	0	4.88883	26.0407	15.8226	12.4563	16.9729
BLGH_00486-mRNA-1	mRNA	17.1057	0	54.9489	36.2024	9.55302	16.0795	0	10.8612	11.7019	37.1682	20.2162	18.9295	0	0	33.3388	52.9594	17.0105	21.015
BLGH_00487-mRNA-1	mRNA	10.7646	0	12.0276	17.6606	2.44922	3.27316	0	3.9057	11.4551	13.0687	3.85211	4.12804	10.7883	0	11.1894	6.22111	4.07798	3.17654
BLGH_00488-mRNA-1	mRNA	43.1358	202.726	131.615	101.908	105.502	111.918	206.004	256.434	144.518	135.957	107.553	102.923	99.7634	224.475	108.071	75.6093	116.274	110.664
BLGH_00489-mRNA-1	mRNA	24.6792	53.5029	68.9369	53.4457	43.9512	44.8416	34.3759	33.5786	64.7177	36.2603	41.252	39.1068	49.4671	66.8897	52.375	39.7317	43.6299	42.358
BLGH_00490-mRNA-1	mRNA	0	168.076	72.6766	126.634	142.432	97.4963	0	204.534	120.306	105.888	138.841	88.0549	0	225.659	148.996	184.374	132.104	95.7749
BLGH_00491-mRNA-1	mRNA	54.701	87.9047	192.76	45.5621	74.6752	78.7637	77.0311	70.2281	79.6389	60.9526	63.9547	75.3786	67.4726	25.5464	64.1494	37.5187	79.8348	80.2401
BLGH_00492-mRNA-1	mRNA	118.973	809.461	1089.47	267.835	153.878	188.13	98.8141	955.302	864.611	268.467	83.0057	207.916	72.5781	634.829	1073.58	192.179	56.5019	132.239
BLGH_00493-mRNA-1	mRNA	97.2051	110.689	33.1865	38.2744	42.8258	52.4654	107.459	76.4156	55.4146	38.443	45.3626	50.8558	200.251	93.6754	71.103	33.4387	32.7328	50.8318
BLGH_00494-mRNA-1	mRNA	102.165	77.8565	53.2712	64.3641	81.8232	108.046	108.425	19.7699	49.7002	88.5146	75.4288	105.335	54.6083	103.378	94.3976	89.4091	70.0965	137.205
BLGH_00495-mRNA-1	mRNA	47.6335	218.087	123.844	145.717	92.0836	85.7884	49.5797	257.912	119.899	154.379	107.864	80.1424	77.1159	262.976	88.2352	122.517	91.6135	89.0208
BLGH_00496-mRNA-1	mRNA	130.656	174.863	72.9928	64.0078	121.688	126.53	89.4845	203.954	99.0812	101.863	128.934	118.869	91.356	204.24	86.8564	76.7632	142.255	115.858
BLGH_00497-mRNA-1	mRNA	0	0	0	0	4.62954	2.48987	0	0	0	5.55807	1.40516	4.65943	0	0	10.3402	9.23938	4.71059	3.90894
BLGH_00498-mRNA-1	mRNA	76.3105	53.0812	15.0466	20.6206	28.8757	24.4796	75.031	48.8605	33.7788	31.9548	30.464	26.8784	25.4929	45.4214	32.1435	27.4245	27.6335	24.7352
BLGH_00499-mRNA-1	mRNA	0	0	0	11.1326	3.28429	4.4285	5.40102	4.92403	14.4418	7.48911	4.68606	3.74217	45.3371	3.92353	3.5267	6.16246	6.21231	4.37253
BLGH_00500-mRNA-1	mRNA	97.2134	32.4235	8.35535	57.4165	72.7127	70.8759	74.4011	63.7605	25.5782	32.4971	80.5611	65.4034	0	32.4289	45.3429	46.3037	57.9562	67.3487
BLGH_00501-mRNA-1	mRNA	277.963	203.477	149.742	105.539	74.537	122.141	292.359	142.274	86.0215	103.127	58.3351	133.569	313.397	66.7281	79.1123	74.9931	40.8982	103.442
BLGH_00502-mRNA-1	mRNA	75.6818	94.084	45.5331	14.8998	41.6881	42.0525	50.9714	73.9294	43.8084	40.479	54.1653	39.356	0	63.1156	17.1457	33.1642	61.0171	42.8604
BLGH_00503-mRNA-1	mRNA	32.3117	27.5954	114.326	18.0238	14.1688	21.0078	17.1457	39.0787	116.662	25.8547	18.7641	25.6081	0	28.0246	111.023	40.0151	26.0115	20.7238
BLGH_00504-mRNA-1	mRNA	77.3295	97.3048	86.4026	58.5547	29.4184	45.7032	75.7545	120.862	146.494	65.4871	32.2097	42.5429	29.8077	85.1265	149.942	62.6158	29.2949	35.9215
BLGH_00505-mRNA-1	mRNA	0	0	16.9644	13.1523	1.65817	2.65739	19.3359	0	12.4639	4.0217	1.83014	1.46393	24.3463	0	13.6779	10.5295	0	1.20696
BLGH_00506-mRNA-1	mRNA	0	0	195.17	89.7613	20.1348	35.9209	0	0	79.6629	82.3418	18.847	28.351	0	0	54.3679	86.5275	23.5529	36.4791
BLGH_00507-mRNA-1	mRNA	24.0742	8.30318	23.5365	14.8113	21.0635	20.9339	9.58095	40.3985	6.86211	15.9421	20.2338	19.7995	45.2386	16.965	10.9481	11.9255	24.1303	24.085
BLGH_00508-mRNA-1	mRNA	861.783	457.974	466.403	342.356	65.7464	44.7955	777.804	603.024	699.203	538.513	68.7643	47.1692	1087.31	340.353	747.16	467.869	90.7269	41.8782
BLGH_00509-mRNA-1	mRNA	0	7.62698	70.2641	51.4271	7.02397	9.29166	0	0	44.1229	32.8341	4.82871	7.34068	0	0	61.1772	49.1231	7.4829	6.29249
BLGH_00510-mRNA-1	mRNA	18.5566	24.3815	41.4677	59.6709	13.0501	6.65166	24.6169	15.71	55.0094	47.617	9.43645	9.62373	0	0	78.2272	93.4544	12.4975	7.93444
BLGH_00511-mRNA-1	mRNA	0	0	95.8787	45.6592	6.90778	10.3543	0	0	111.059	33.7873	5.94052	11.1045	0	0	38.5716	52.8469	3.95365	10.2237
BLGH_00512-mRNA-1	mRNA	0	15.6521	460.318	188.601	44.7222	84.5192	15.8032	64.8339	658.744	198.038	25.5216	78.0692	0	105.473	644.077	223.75	35.1004	54.6579
BLGH_00513-mRNA-1	mRNA	24.3447	7.67675	87.0433	76.6855	30.8775	24.1932	0	0	68.8368	90.2784	35.0303	24.433	0	0	81.8207	98.8873	37.9661	34.2188
BLGH_00514-mRNA-1	mRNA	198.029	262.556	178.519	101.897	158.573	136.449	96.7221	297.2	113.918	109.155	150.545	131.639	67.6585	308.377	134.11	47.9333	133.984	134.125
BLGH_00515-mRNA-1	mRNA	123.331	134.622	84.8012	110.82	169.033	174.348	148.507	197.351	131.243	124.6	184.756	165.43	126.772	131.653	119.433	128.454	197.969	159.431
BLGH_00516-mRNA-1	mRNA	552.47	294.756	342.939	217.534	252.787	276.917	541.9	279.417	296.5	295.173	275.478	257.782	128.634	372.686	211.726	200.417	250.87	286.384
BLGH_00517-mRNA-1	mRNA	491.243	193.634	330.736	280.221	274.971	222.795	170.438	521	155.103	241.892	285.631	342.403	100.99	305.893	235.675	224.625	249.325	285.03
BLGH_00518-mRNA-1	mRNA	44.1261	71.8919	21.3648	42.8573	62.4658	63.9884	49.171	34.1551	39.5777	42.8567	59.062	58.9839	117.929	51.0285	40.771	33.5162	87.761	61.6514
BLGH_00519-mRNA-1	mRNA	138.348	140.637	150.512	35.8384	81.0586	77.5998	127.505	31.703	39.8497	63.2864	64.7303	55.2081	145.95	44.2075	80.734	41.4801	115.625	75.3139
BLGH_00520-mRNA-1	mRNA	137.033	90.0241	53.8725	151.878	129.753	159.442	96.9526	145.476	114.576	112.59	148.832	152.117	30.5189	81.4353	81.7717	138.276	151.252	165.921
BLGH_00521-mRNA-1	mRNA	13.8523	24.5707	38.6939	19.9992	18.8818	21.0772	9.18812	10.052	16.3203	20.6394	15.6103	18.858	48.5898	13.0155	20.3985	31.4504	28.8623	24.0673
BLGH_00522-mRNA-1	mRNA	135.54	139.729	45.1416	62.6055	94.2306	99.7659	134.854	111.595	52.8991	61.7066	106.333	92.6451	96.6542	109.644	58.7036	59.3942	106.314	92.441
BLGH_00523-mRNA-1	mRNA	0	29.5976	48.9408	30.3872	31.218	37.125	29.8833	21.1899	28.5375	26.5884	41.5626	26.3955	16.7231	65.1255	39.0258	48.5614	36.3475	32.8223
BLGH_00524-mRNA-1	mRNA	34.4456	112.499	30.2399	56.1893	63.5734	81.8195	109.668	87.485	103.233	48.0641	78.1287	74.9157	83.838	98.1619	63.085	28.0322	46.604	72.6784
BLGH_00525-mRNA-1	mRNA	162.8	70.0045	19.2925	19.4249	40.5921	42.148	62.8269	35.799	56.2477	44.1027	39.9535	42.1882	93.9396	47.0664	29.9134	17.1065	56.8457	46.882
BLGH_00526-mRNA-1	mRNA	0	9.46879	0	16.5527	28.0238	33.9829	19.1204	17.4318	38.3445	20.3815	23.7529	33.3279	66.2062	28.6478	21.8488	25.2867	37.918	41.8269
BLGH_00527-mRNA-1	mRNA	381.418	513.674	286.65	252.987	402.41	435.72	368.645	655.701	333.405	289.411	430.765	451.861	327.65	456.834	329.605	239.549	298.878	380.892
BLGH_00528-mRNA-1	mRNA	0	0	0	0	0.527159	0.840054	0	0	0	11.1342	4.13343	1.16351	0	0	0	0	0	1.27904
BLGH_00529-mRNA-1	mRNA	109.291	68.4853	64.1884	46.3436	31.2658	33.6475	138.293	84.3918	65.8194	72.3732	34.518	28.509	92.681	59.5479	60.6861	78.4319	50.9576	33.871
BLGH_00530-mRNA-1	mRNA	32.6092	29.3796	0	0	9.88613	17.6542	44.4948	0	22.3078	13.1106	13.1607	19.0128	32.681	8.08074	20.9833	20.7686	12.6475	17.0431
BLGH_00531-mRNA-1	mRNA	0	37.7941	0	7.26033	16.5678	14.2765	29.3531	13.3804	15.1368	18.3156	16.2529	16.526	36.9592	12.794	0	12.7876	16.299	13.1255
BLGH_00532-mRNA-1	mRNA	33.301	0	0	18.0293	13.0183	18.5227	53.0119	0	15.1874	8.26952	13.9551	16.5559	0	0	18.7499	8.24803	12.8783	20.3806
BLGH_00533-mRNA-1	mRNA	247.515	112.017	71.6996	135.359	174.181	115.917	138.636	96.4576	60.622	145.694	192.685	75.3315	0	23.8527	25.4106	129.421	113.157	75.5237
BLGH_00534-mRNA-1	mRNA	56.7188	28.4542	11.5225	15.227	28.4762	39.808	20.5206	14.9667	24.6916	22.1942	32.1447	31.6939	15.5028	17.8885	9.82618	21.7108	32.3931	31.4405
BLGH_00535-mRNA-1	mRNA	52.8883	88.1989	186.373	57.6685	35.04	70.4211	51.8111	107.756	153.072	78.128	34.0976	79.6339	89.7005	88.2136	112.065	42.3213	38.5304	66.5191
BLGH_00536-mRNA-1	mRNA	18.5684	30.4964	38.0363	14.0133	9.44816	18.1775	44.3387	46.0372	52.2217	8.9659	10.4333	19.8701	18.6093	10.7365	38.0663	13.0306	11.2354	18.0596
BLGH_00537-mRNA-1	mRNA	55.0181	93.9749	21.9548	34.0424	32.7744	45.9712	60.4743	57.9852	53.768	42.9392	34.1953	43.9768	21.0055	69.3051	11.801	29.8495	49.3772	44.1147
BLGH_00538-mRNA-1	mRNA	50.7133	21.239	31.8732	24.3364	31.8621	32.5564	78.2077	28.7503	27.465	26.2364	33.1315	29.8834	22.2359	38.4865	35.143	29.8317	29.8183	30.6363
BLGH_00539-mRNA-1	mRNA	105.911	93.6147	53.79	65.713	61.2993	58.7671	17.8819	73.3618	89.286	52.3356	62.6836	58.0569	32.165	72.3737	31.6928	59.6187	72.241	56.8245
BLGH_00540-mRNA-1	mRNA	679.416	322.143	374.065	222.933	84.0743	82.0801	509.432	535.894	339.046	273.86	99.2172	103.84	740.123	431.278	388.937	217.055	110.352	93.04
BLGH_00541-mRNA-1	mRNA	0	0	0	2.59968	1.31102	1.22413	0	0	6.02221	2.18607	1.11916	1.77233	0	0	0	19.6235	0.833732	0.834988
BLGH_00542-mRNA-1	mRNA	237.028	95.9544	107.367	192.965	340.115	345.3	71.3857	146.433	81.8051	151.658	333.489	312.275	205.448	147.239	76.578	141.215	287.987	277.483
BLGH_00543-mRNA-1	mRNA	181.288	214.375	113.939	170.648	166.772	173.018	220.954	143.886	112.392	106.919	165.919	185.441	221.432	162.148	218.868	124.883	161.142	170.827
BLGH_00544-mRNA-1	mRNA	33.6768	13.2744	18.814	29.8354	12.9563	7.92974	0	54.985	7.67937	16.0288	14.9054	8.11767	59.0642	14.6043	21.8786	56.3025	14.6184	5.09561
BLGH_00545-mRNA-1	mRNA	123.432	127.247	82.2182	93.4639	50.9634	62.5291	207.828	165.359	53.0452	76.2357	57.6715	64.0051	309.26	113.231	125.013	99.9463	64.4449	59.5673
BLGH_00546-mRNA-1	mRNA	215.232	196.188	108.97	189.358	73.1223	92.6306	299.8	204.993	93.5584	170.365	66.3797	103.209	208.966	230.427	170.125	149.932	78.1396	103.351
BLGH_00547-mRNA-1	mRNA	19.1773	0	42.8547	38.6991	31.4159	36.1959	45.7925	27.8322	26.2382	42.4632	41.4464	39.371	0	20.791	9.96704	26.1242	44.4979	42.2696
BLGH_00548-mRNA-1	mRNA	100.587	109.796	90.7757	94.4452	158.058	132.096	73.9037	85.6248	50.285	112.083	158.334	109.108	186.108	88.9187	48.2569	134.15	186.742	143.356
BLGH_00549-mRNA-1	mRNA	98.0749	211.24	86.1002	58.6149	59.2929	57.9671	146.368	202.704	90.2555	74.5135	63.1993	56.8948	71.963	200.504	64.9294	58.9932	69.553	58.8366
BLGH_00550-mRNA-1	mRNA	284.129	461.268	107.616	227.543	251.374	265.254	402.475	391.393	133.973	206.887	248.61	251.238	144.791	369.646	196.894	155.06	266.812	253.185
BLGH_00551-mRNA-1	mRNA	0	13.6374	0	11.3524	8.58749	7.99693	0	16.7374	0	16.2285	11.9464	9.54008	0	42.5104	15.9836	17.1384	11.8325	7.7613
BLGH_00552-mRNA-1	mRNA	89.7528	172.467	269.512	126.451	71.1139	77.6499	73.6713	226.936	175.884	149.515	62.7568	78.3025	42.1643	155.689	189.991	143.106	81.4613	70.4865
BLGH_00553-mRNA-1	mRNA	0	145.13	121.793	58.1806	42.9284	64.5642	11.5682	230.267	47.5031	64.1625	43.7972	72.3491	111.672	126.055	51.1972	87.5941	20.4941	57.5487
BLGH_00554-mRNA-1	mRNA	0	0	11.3199	18.616	1.59261	2.30415	0	0	0	0	1.14487	1.07304	0	0	4.68044	0	3.41157	0.915189
BLGH_00555-mRNA-1	mRNA	354.242	62.5936	75.0666	43.2877	19.8592	16.1253	145.841	70.9126	33.4256	61.6786	16.7947	18.4697	232.601	79.4589	50.7892	18.1529	16.582	19.3104
BLGH_00556-mRNA-1	mRNA	199.003	206.888	173.713	102.354	55.8157	59.7538	207.896	184.12	149.751	131.163	67.0434	56.2818	92.2417	304.206	105.152	185.451	80.4147	54.8066
BLGH_00557-mRNA-1	mRNA	43.2987	93.8689	44.3474	102.293	87.3205	90.6078	57.4394	196.375	116.836	79.447	92.0151	91.4819	79.5558	53.2012	92.5152	84.0068	57.4103	103.129
BLGH_00558-mRNA-1	mRNA	139.302	124.689	87.5511	69.1339	80.8936	90.4824	180.176	77.9201	113.164	84.3191	90.8436	92.9127	78.5301	95.6487	96.533	64.6922	120.02	81.899
BLGH_00559-mRNA-1	mRNA	0	16.8601	0	6.31577	8.22802	11.4992	0	0	0	8.85152	9.46586	7.73282	0	0	7.41026	42.3769	7.42684	11.6883
BLGH_00560-mRNA-1	mRNA	0	21.0056	26.7945	49.3104	23.4122	25.2939	0	3.86707	7.29118	20.2914	36.8353	18.772	16.0224	9.24401	12.9252	35.6376	38.0212	28.3542
BLGH_00561-mRNA-1	mRNA	66.7739	49.3506	147.663	100.239	28.7626	41.0201	62.0069	37.3507	123.081	108.242	27.7727	39.1416	55.7675	32.5768	89.6533	100.61	25.2961	32.9998
BLGH_00562-mRNA-1	mRNA	59.5296	71.2635	77.5999	40.8024	45.887	54.1394	59.667	51.9976	18.6023	61.5037	59.5477	51.4066	72.9186	39.2014	38.1968	55.1548	52.5511	50.1506
BLGH_00563-mRNA-1	mRNA	12.5731	2.97357	5.61933	11.3865	4.36907	4.84877	0	3.64951	12.0417	9.57488	6.44108	6.22673	0	8.72393	10.0198	24.913	4.28679	4.45226
BLGH_00564-mRNA-1	mRNA	190.587	113.838	179.635	118.32	158.633	208.566	187.063	151.028	128.513	124.95	161.574	199.129	203.897	159.215	138.352	115.551	126.573	179.094
BLGH_00565-mRNA-1	mRNA	20.8579	8.22156	89.3363	35.5886	14.6685	16.7578	22.1358	32.7939	17.4396	23.0203	22.5229	17.5589	0	24.1206	4.818	12.0542	11.8524	20.7887
BLGH_00566-mRNA-1	mRNA	116.606	83.8145	88.1359	68.8705	65.1213	57.1266	81.8938	126.924	53.1799	88.5728	71.9574	61.2129	219.978	80.3131	45.156	64.558	46.3397	60.4748
BLGH_00567-mRNA-1	mRNA	60.6182	262.833	383.806	413.718	481.347	441.168	0	403.223	297.192	354.584	404.16	498.462	60.7517	525.753	287.047	445.415	401.234	475.945
BLGH_00568-mRNA-1	mRNA	13.7039	14.8546	3.82794	4.7214	6.03753	7.57154	27.269	4.97215	10.156	6.80607	6.25895	7.00068	13.7341	16.3427	3.56117	8.48548	5.51593	6.59195
BLGH_00569-mRNA-1	mRNA	117.587	121.467	54.3656	44.7033	46.1947	46.64	103.276	57.3756	31.4366	26.8506	48.2642	43.9376	150.355	45.7177	58.3039	61.2611	60.0344	53.5501
BLGH_00570-mRNA-1	mRNA	79.1748	66.875	66.3483	38.9687	35.1629	30.3656	54.0165	36.9345	55.4527	35.5774	32.2736	32.5619	39.6746	19.6199	38.2104	32.2166	36.2427	36.2206
BLGH_00571-mRNA-1	mRNA	69.6511	46.0841	37.5219	30.8532	24.975	29.8123	33.6593	56.8606	29.4963	31.092	32.1865	29.6399	54.8464	21.5749	29.3046	28.3414	36.5949	31.5492
BLGH_00572-mRNA-1	mRNA	0	29.9493	25.4686	28.4214	16.0774	18.6516	33.2622	31.703	25.1226	19.1825	19.1043	17.4407	38.0739	13.1799	24.3518	18.8189	22.4274	18.8063
BLGH_00573-mRNA-1	mRNA	308.237	247.989	283.071	122.199	54.2363	68.0153	255.424	203.758	176.201	124.427	52.0895	69.3492	220.05	190.434	167.516	132.819	59.4514	63.5078
BLGH_00574-mRNA-1	mRNA	17.0242	47.9316	36.6845	31.601	69.4802	63.723	9.67885	33.5315	28.8381	38.048	74.9831	50.3759	36.5607	54.8428	16.0107	34.3349	85.7603	50.8812
BLGH_00575-mRNA-1	mRNA	0	35.3166	31.2843	30.869	39.196	39.8686	0	18.286	28.0927	60.2588	45.4568	40.4946	22.4487	43.7116	11.6416	47.1571	46.3172	47.4998
BLGH_00576-mRNA-1	mRNA	63.6491	71.6817	99.9025	43.5597	54.2032	43.0004	43.4242	92.3748	54.6003	56.1983	49.5495	42.8225	33.4134	53.8897	39.3815	39.7871	52.7218	38.605
BLGH_00577-mRNA-1	mRNA	86.4296	68.136	54.5833	40.32	37.682	42.1517	64.3072	52.4924	62.1252	42.7701	40.1296	40.5555	80.9709	54.5919	45.2457	64.6864	44.8428	40.7689
BLGH_00578-mRNA-1	mRNA	191.775	80.417	36.4725	194.401	278.816	311.564	136.405	148.045	107.931	134.425	274.737	300.294	130.858	58.3924	77.7579	107.125	387.598	293.693
BLGH_00579-mRNA-1	mRNA	0	74.7519	0	53.3371	36.6484	27.3252	0	78.6377	80.3116	53.8212	37.2486	31.7616	0	0	0	0	37.6321	46.0096
BLGH_00580-mRNA-1	mRNA	90.3274	93.4616	63.0785	75.5785	92.0626	85.5787	89.8702	163.867	72.0913	58.8806	86.1254	89.443	90.5264	112.618	95.8482	72.7103	67.0121	84.8602
BLGH_00581-mRNA-1	mRNA	0	0	0	0	0.455364	0.997763	0	6.65644	0	0	1.38213	0.636534	0	0	0	0	0.772228	2.15445
BLGH_00582-mRNA-1	mRNA	43.7627	70.078	96.2667	110.389	27.0539	36.9182	50.0724	59.5438	122.87	136.749	27.5603	35.7073	32.8943	39.1424	105.195	128.716	41.3604	38.7172
BLGH_00583-mRNA-1	mRNA	801.368	1275.12	790.052	636.876	501.582	561.584	923.944	1353.31	568.367	559.447	500.736	591.574	767.701	1183.1	858.513	467.021	493.138	533.03
BLGH_00584-mRNA-1	mRNA	548.079	68.3659	166.662	172.098	13.9482	16.3102	723.391	183.755	161.366	134.954	13.9813	22.0441	340.696	150.43	158.653	104.819	15.1123	21.3708
BLGH_00585-mRNA-1	mRNA	0	0	8.86815	6.2503	4.13703	2.19752	16.8464	0	12.0658	3.06592	2.89005	3.56545	0	0	4.58341	0	4.3431	4.49303
BLGH_00586-mRNA-1	mRNA	48.6567	12.786	20.3871	15.9654	10.8694	10.585	0	33.8369	9.24606	4.36322	11.0733	11.462	32.5093	0	9.13194	18.077	20.7368	13.0396
BLGH_00587-mRNA-1	mRNA	65.4227	73.0651	33.5036	57.9602	70.9758	102.537	73.7704	43.5182	44.7553	70.8515	76.9087	96.4413	218.556	101.663	51.0033	58.0642	70.5661	88.5006
BLGH_00588-mRNA-1	mRNA	0	37.1167	17.5354	18.5385	11.9459	14.7429	0	0	0	13.8569	13.7939	15.1893	0	40.8352	27.1889	33.6883	14.5332	17.5795
BLGH_00589-mRNA-1	mRNA	301.704	472.194	290.008	401.809	1079.07	1162.42	642.733	622.995	295.427	455.404	1091.85	1105.92	395.748	486.791	255.962	539.569	1079.36	1090.81
BLGH_00590-mRNA-1	mRNA	66.4033	79.3158	53.9596	31.6924	61.4077	66.7065	100.903	67.8985	55.5209	51.3013	62.2294	59.8582	86.7162	82.0262	37.6494	24.9195	66.0655	58.2034
BLGH_00591-mRNA-1	mRNA	50.4495	41.4285	68.1122	54.6272	30.4703	26.1902	0	65.5911	52.727	39.3238	26.6049	24.3213	25.2803	25.5242	34.9602	40.61	24.0226	24.8373
BLGH_00592-mRNA-1	mRNA	152.396	58.6397	50.6775	32.8603	26.8385	35.467	89.5307	123.752	36.4059	49.8579	23.167	36.2375	69.0929	64.5144	36.4594	41.3404	36.4264	38.2841
BLGH_00593-mRNA-1	mRNA	191.403	52.1259	73.879	69.1985	36.7539	45.9658	110.798	113.64	72.2142	63.662	33.6896	48.8252	45.3404	64.8938	62.0985	49.9928	45.703	46.9664
BLGH_00594-mRNA-1	mRNA	313.993	273.892	198.156	224.946	148.584	150.608	402.654	334.393	220.768	157.631	141.822	157.012	294.289	235.769	245.796	179.304	167.779	140.324
BLGH_00595-mRNA-1	mRNA	17.9657	29.3378	27.2428	7.57926	20.7037	31.6726	30.6424	31.6611	18.1427	22.0944	23.2508	28.6689	61.7324	13.356	24.4549	20.9775	31.9233	30.3485
BLGH_00596-mRNA-1	mRNA	35.9409	56.6674	50.1973	35.8847	15.9301	30.4816	61.3011	40.0526	25.1724	25.7127	24.3207	33.3598	38.5929	47.8716	32.0222	19.7113	27.9605	35.0874
BLGH_00597-mRNA-1	mRNA	44.5834	57.5131	28.3036	29.9227	35.537	47.0413	117.75	41.9108	40.2036	38.0784	41.1449	41.9986	58.8985	21.9705	44.5874	51.6988	43.6315	43.9535
BLGH_00598-mRNA-1	mRNA	74.2895	30.3673	41.503	29.7931	26.8736	22.1605	41.6106	36.9374	23.2146	33.7076	23.4752	24.9616	8.27258	57.2735	35.7506	52.4744	29.533	27.9868
BLGH_00599-mRNA-1	mRNA	99.2884	74.1535	37.9525	57.6133	77.3053	85.9203	141.42	119.45	98.905	82.6191	85.4302	89.148	214.726	176.762	37.1182	53.0667	68.9583	87.9446
BLGH_00600-mRNA-1	mRNA	1320	666.641	820.976	216.224	50.2973	54.6069	1190.2	695.95	663.145	202.736	32.7273	65.591	1333.24	608.208	820.039	194.12	17.743	45.7401
BLGH_00601-mRNA-1	mRNA	223.033	210.278	109.446	109.774	142.25	142.988	59.974	192.464	129.208	103.036	149.747	136.104	117.803	120.247	106.518	117.201	142.057	129.406
BLGH_00602-mRNA-1	mRNA	39.0186	70.3085	24.9124	96.5708	27.2557	31.7483	75.4239	95.0545	40.6742	39.6802	36.8491	28.6434	100.555	79.7694	51.1808	62.1268	41.353	28.7012
BLGH_00603-mRNA-1	mRNA	99.391	124.061	226.732	281.284	301.691	273.806	168.11	135.232	237.031	250.242	285.238	229.574	186.769	159.836	166.449	273.867	308.672	269.688
BLGH_00604-mRNA-1	mRNA	169.981	126.12	201.097	39.3705	64.7754	68.8893	119.379	152.371	47.8813	67.8683	65.3473	65.3491	0	242.822	51.9673	101.538	77.3362	69.2784
BLGH_00605-mRNA-1	mRNA	153.464	274.225	60.0144	83.5896	174.33	180.924	126.221	360.07	61.8238	153.283	201.747	162.288	66.6475	401.524	49.6284	110.229	304.573	171.855
BLGH_00606-mRNA-1	mRNA	76.8448	93.0334	68.9954	116.167	114.544	97.7991	41.5046	103.56	91.996	106.09	121.212	94.4952	60.5111	74.9801	86.5338	114.878	132.214	93.6385
BLGH_00607-mRNA-1	mRNA	152.567	159.794	0	54.924	60.8061	71.5094	176.949	139.18	54.6702	58.0926	64.7764	72.6202	135.429	170.131	69.4766	59.3812	64.1275	67.8468
BLGH_00608-mRNA-1	mRNA	34.7216	0	0	0	8.4746	6.86679	0	0	0	5.74821	5.01364	7.10142	0	0	0	0	6.21146	12.128
BLGH_00609-mRNA-1	mRNA	57.5703	56.0639	45.4059	62.0044	55.3928	57.815	113.21	77.409	61.7782	67.2765	59.8911	54.8592	105.212	71.9606	72.7494	79.6832	81.6787	58.7051
BLGH_00610-mRNA-1	mRNA	500.1	408.187	516.445	458.471	589.615	598.852	410.117	690.978	434.268	376.328	546.396	582.452	475.889	414.031	427.07	394.117	546.355	585.144
BLGH_00611-mRNA-1	mRNA	826.823	622.523	467.107	523.092	693.961	758.775	968.679	748.301	427.926	502.924	677.842	855.383	698.296	664.745	450.649	559.142	587.154	679.681
BLGH_00612-mRNA-1	mRNA	12.7241	31.3465	40.8738	16.909	29.9637	32.4379	55.7025	12.6958	16.6835	37.1267	28.518	35.1495	38.2563	45.5227	29.7589	37.0302	54.5294	33.5629
BLGH_00613-mRNA-1	mRNA	63.7936	117.645	34.3664	72.2162	86.7486	103.763	85.2321	57.0387	58.1879	72.2304	94.9615	92.6378	196.369	60.2696	66.3111	73.3594	98.2507	102.042
BLGH_00614-mRNA-1	mRNA	50.8655	70.4973	42.1669	27.7811	38.0999	39.366	47.0165	65.4871	29.1845	37.3505	38.5986	37.2144	67.422	34.1548	35.2486	39.0145	51.1781	39.5457
BLGH_00615-mRNA-1	mRNA	0	0	0	34.0397	9.60492	19.4784	26.2134	44.8095	30.0395	36.8022	17.0576	19.9816	33.006	35.7048	15.6902	8.15701	15.8552	21.0482
BLGH_00616-mRNA-1	mRNA	23.7234	0	15.4623	4.67053	8.29278	6.97891	12.5884	0	13.5242	29.783	9.23408	8.12278	0	27.4343	29.4545	7.83445	15.9772	10.9652
BLGH_00617-mRNA-1	mRNA	0	49.7023	18.6892	11.6524	19.4173	33.1689	83.9783	60.6892	35.7949	33.6555	20.8407	30.3803	33.5271	42.4062	19.6159	27.4068	27.9461	28.1044
BLGH_00618-mRNA-1	mRNA	0	0	0	0	2.1965	0.787551	0	51.3728	0	13.6736	0	1.87455	0	0	0	0	2.23495	0.959279
BLGH_00619-mRNA-1	mRNA	0	65.2314	99.0575	123.342	119.781	120.935	28.2262	124.378	138.818	97.3575	140.482	124.594	53.3105	89.708	84.9866	83.4415	111.952	122.425
BLGH_00620-mRNA-1	mRNA	18.9803	0	7.574	5.33818	3.66791	2.23209	6.47458	4.91898	4.9464	13.9155	3.67691	2.94115	8.15231	19.9895	9.86464	12.76	2.39678	2.54735
BLGH_00621-mRNA-1	mRNA	0	83.8689	19.8115	27.9264	44.1203	47.0764	42.3392	22.5167	42.4541	40.3618	37.4025	43.4201	26.6552	49.9802	50.6848	6.58749	47.2996	44.8482
BLGH_00622-mRNA-1	mRNA	120.733	78.0956	31.1305	80.45	88.403	108.526	81.3135	93.227	44.4732	95.0689	100.927	94.6844	99.2815	52.3571	41.8326	93.5439	82.6796	98.4925
BLGH_00623-mRNA-1	mRNA	664.887	777.917	497.231	759.078	1354.17	1420.77	428.414	787.54	633.736	825.837	1277.57	1379.92	546.479	918.399	586.908	720.584	1305.27	1267.34
BLGH_00624-mRNA-1	mRNA	47.3631	64.3048	35.2801	34.1901	44.738	40.8239	33.5099	34.3693	7.20019	20.0381	50.351	38.517	52.7416	41.0789	31.9098	26.0688	52.3328	38.9343
BLGH_00625-mRNA-1	mRNA	103.088	47.4068	23.9966	27.0607	4.3712	3.75895	27.3511	43.6373	47.0149	28.444	7.28095	5.12984	25.8289	93.1361	29.7658	46.8107	7.05128	8.22595
BLGH_00626-mRNA-1	mRNA	26.9814	45.3771	17.0834	31.1634	54.6701	36.7252	5.72689	68.5273	22.5596	24.4185	59.5239	29.8779	12.6191	54.6034	18.3858	33.8594	82.0553	42.3122
BLGH_00627-mRNA-1	mRNA	53.3116	30.0198	10.6369	20.9914	32.4195	58.8823	9.09288	40.0676	37.3386	16.3908	32.7761	64.0026	11.4491	67.7059	13.1942	9.43164	24.6441	57.9622
BLGH_00628-mRNA-1	mRNA	67.0432	19.8198	0	8.79939	23.2277	19.9712	0	12.1626	0	24.5104	22.413	15.9157	22.3969	60.5706	45.4914	30.4431	20.8123	15.7968
BLGH_00629-mRNA-1	mRNA	58.9749	80.3929	19.2192	29.0266	57.6071	52.3754	68.4558	98.073	66.12	35.1888	60.0264	45.7971	14.7762	55.4125	34.0568	38.9519	62.3702	51.2322
BLGH_00630-mRNA-1	mRNA	0	0	0	7.17845	10.9734	14.6699	0	0	0	6.03634	20.9454	15.4308	0	11.8591	0	6.77323	8.63313	14.3279
BLGH_00631-mRNA-1	mRNA	92.591	207.75	112.408	102.011	193.026	191.491	96.3742	329.486	95.4176	103.32	209.332	163.04	98.1486	197.676	127.71	84.2349	224.961	157.889
BLGH_00632-mRNA-1	mRNA	48.6509	32.8744	25.2382	44.4699	13.887	12.9891	33.1918	45.3907	35.6591	40.5587	13.9409	13.0598	13.9309	27.1259	19.2651	56.8068	21.3926	15.225
BLGH_00633-mRNA-1	mRNA	27.5851	30.445	0	81.4619	12.2559	23.8129	48.304	54.0467	36.4836	49.7775	11.6377	23.3934	0	45.4576	57.3473	42.3603	17.591	25.1679
BLGH_00634-mRNA-1	mRNA	84.1554	33.1716	41.1379	39.3491	3.26377	1.09221	83.7294	53.4344	33.5827	31.347	3.36812	1.49835	31.6278	31.9329	29.1588	28.6601	1.99255	1.14031
BLGH_00635-mRNA-1	mRNA	108.185	104.24	82.5046	61.1922	109.542	107.818	90.2108	123.989	58.3458	80.4538	109.738	95.2514	122.192	119.896	79.4324	94.8476	157.919	104.817
BLGH_00636-mRNA-1	mRNA	102.67	151.086	110.893	68.7247	53.8555	58.2239	119.857	109.271	90.5266	54.9575	46.9247	57.1086	185.213	118.73	135.181	49.1637	66.1211	53.5454
BLGH_00637-mRNA-1	mRNA	0	0	0	3.86756	0.661745	2.06048	0	0	3.83968	4.64602	1.00427	2.10629	0	0	3.40334	4.17055	1.94911	1.82529
BLGH_00638-mRNA-1	mRNA	0	12.3523	0	0	4.76416	4.35761	0	0	7.14591	1.94548	2.2133	5.6224	0	10.1923	0	7.76167	3.9572	3.18468
BLGH_00639-mRNA-1	mRNA	116.121	41.4125	30.8919	53.3432	52.7725	56.1412	0	48.151	105.917	80.1002	54.3639	52.8309	205.046	71.9388	69.9317	84.9138	47.831	54.3467
BLGH_00640-mRNA-1	mRNA	21.5232	60.4472	156.316	53.232	37.2289	58.8606	64.2429	48.3197	151.841	71.932	37.649	57.725	93.0234	77.0035	143.558	57.9736	48.9222	47.6106
BLGH_00641-mRNA-1	mRNA	15.2439	9.01302	0	12.7548	0.851326	3.08068	0	5.5309	5.21413	7.25546	0	2.73498	0	4.95799	21.1273	9.43905	1.44372	2.82293
BLGH_00642-mRNA-1	mRNA	36.6862	21.6909	30.7429	122.784	129.246	157.565	54.7507	86.5201	83.6561	107.804	133.7	169.35	50.5546	23.864	71.5011	113.581	144.046	158.534
BLGH_00643-mRNA-1	mRNA	479.661	628.091	703.989	619.417	466.237	509.416	478.851	616.495	787.892	534.998	474.822	498.247	439.979	631.08	684.505	587.974	397.557	496.235
BLGH_00644-mRNA-1	mRNA	0	0	0	0	0	0	0	0	0	0	0	0	0	0	0	0	0	0
BLGH_00645-mRNA-1	mRNA	0	16.032	0	11.7032	20.9673	14.1539	0	0	7.84782	13.7259	21.9205	15.4602	0	44.7738	7.04632	30.2217	28.4459	10.4289
BLGH_00646-mRNA-1	mRNA	72.7829	52.7505	60.3361	31.4316	11.9173	17.9519	29.9002	27.2596	66.9226	27.4024	11.4086	17.3254	18.8241	31.563	49.2165	42.4506	9.19083	16.7763
BLGH_00647-mRNA-1	mRNA	45.2797	94.5939	32.885	35.6577	56.3066	56.3482	97.3091	57.5006	38.2032	30.734	45.1134	50.8021	18.1518	123.707	41.5755	84.112	68.7565	62.7451
BLGH_00648-mRNA-1	mRNA	29.6317	33.8103	16.5542	44.5205	29.8065	45.397	16.1373	27.1609	35.5629	42.6009	34.9833	41.5399	34.3859	16.908	41.068	51.7607	33.0362	38.2634
BLGH_00649-mRNA-1	mRNA	0	9.19549	0	27.557	13.1732	12.1108	0	16.9286	0	12.5518	13.0715	12.2051	0	0	20.2078	18.7788	9.02178	13.2238
BLGH_00650-mRNA-1	mRNA	118.641	58.456	0	17.5181	4.78527	4.1794	0	0	6.76348	7.36544	8.93803	2.27484	89.1768	38.5874	20.5538	29.3852	7.49084	2.94726
BLGH_00651-mRNA-1	mRNA	303.309	328.434	204.506	274.546	335.533	354.813	235.869	290.934	217.827	278.192	359.761	342.849	241.085	243.411	200.522	245.232	312.021	346.52
BLGH_00652-mRNA-1	mRNA	284.685	367.598	246.791	226.121	190.664	190.817	265.663	256.448	196.99	145.452	199.681	196.939	118.06	366.111	181.973	204.239	237.079	191.279
BLGH_00653-mRNA-1	mRNA	180.685	86.4822	86.522	29.2201	33.7159	33.6916	41.0904	58.5336	79.4608	55.552	37.9197	37.473	45.2707	53.17	39.1282	17.5813	43.5957	39.406
BLGH_00654-mRNA-1	mRNA	39.441	0	0	16.9417	16.9984	28.3198	11.4157	9.10657	5.72333	28.7892	16.4775	18.8375	43.1214	18.6589	18.0141	26.6422	17.8846	22.7052
BLGH_00655-mRNA-1	mRNA	64.003	7.76248	30.2553	72.6955	17.8413	48.8537	58.7806	10.7179	49.3974	103.105	23.1816	54.0778	19.7366	8.54015	17.9116	56.0929	32.0177	55.6372
BLGH_00656-mRNA-1	mRNA	33.077	23.1786	32.8515	64.3966	32.4296	33.6071	73.1324	34.6703	37.713	45.6328	33.2947	30.0199	95.7663	23.9069	34.3823	51.8862	35.9675	31.6394
BLGH_00657-mRNA-1	mRNA	23.8302	44.6176	39.9394	36.3596	55.1563	64.0209	82.9837	51.8777	57.7368	45.1224	65.0232	52.0731	62.6922	94.2997	25.8028	45.0051	70.5286	56.9922
BLGH_00658-mRNA-1	mRNA	431.168	691.02	420.876	502.786	920.724	954.447	354.502	553.557	357.625	554.178	1021.07	942.029	489.1	710.935	308.639	528.093	1061.26	925.106
BLGH_00659-mRNA-1	mRNA	220.658	247.093	81.2486	350.497	831.871	664.698	367.232	285.672	102.921	403.907	987.217	602.907	447.314	300.12	107.732	397.475	761.038	629.653
BLGH_00660-mRNA-1	mRNA	10.8217	105.573	16.6256	11.1852	25.5845	20.3048	34.454	168.835	12.9553	12.5408	32.8655	20.7348	21.691	126.709	2.81218	22.7827	19.3876	18.5004
BLGH_00661-mRNA-1	mRNA	0	21.1949	18.7749	13.2326	6.88175	12.5864	13.3747	4.87739	9.96242	7.78909	9.81081	14.471	30.3127	0	15.1376	5.82663	10.7155	12.3862
BLGH_00662-mRNA-1	mRNA	95.0075	274.984	94.0228	144.292	179.76	127.07	146.921	288.575	129.369	157.96	204.195	105.747	149.626	301.355	76.1838	184.219	213.638	128.687
BLGH_00663-mRNA-1	mRNA	54.9352	97.8156	51.8562	44.3802	73.6314	61.1823	49.7569	74.2297	26.7818	61.6237	72.7473	50.3837	39.8683	112.544	45.9451	51.1414	99.0327	59.5844
BLGH_00664-mRNA-1	mRNA	91.4776	64.904	143.095	112.11	147.388	148.557	85.5537	65.5515	89.6971	121.911	153.339	134.582	50.4235	54.5464	72.1081	126.881	178.255	149.529
BLGH_00665-mRNA-1	mRNA	54.1637	51.2393	40.3458	29.1468	39.1667	53.9606	25.867	43.2346	69.9892	43.9376	43.6615	51.6106	39.8075	45.4113	52.5478	33.0911	53.9192	58.1593
BLGH_00666-mRNA-1	mRNA	8.03222	21.3709	6.73098	16.6041	13.6567	12.5095	11.1882	22.586	6.4106	15.4583	16.2626	10.9238	50.312	30.4784	9.74074	18.4022	28.1465	13.8405
BLGH_00667-mRNA-1	mRNA	298.28	326.171	198.891	107.976	189.15	196.379	375.271	317.691	57.0467	132.213	207.317	216.805	356.796	579.997	146.691	157.289	205.341	218.775
BLGH_00668-mRNA-1	mRNA	8.75353	0	7.33544	7.75506	6.30085	11.3607	34.8369	14.2921	9.98041	4.70976	10.5514	9.59094	17.5456	13.2862	10.6155	10.8404	10.7774	7.63065
BLGH_00669-mRNA-1	mRNA	58.8407	0	0	9.65353	7.72838	9.70941	0	19.57	15.6538	11.7706	8.40397	7.09167	39.3136	48.9073	5.94638	4.85791	10.681	12.7568
BLGH_00670-mRNA-1	mRNA	137.274	62.4337	38.345	33.2624	62.4446	52.8607	16.8097	113.023	39.7304	34.0887	73.0883	47.2911	37.0397	59.53	21.0378	32.6924	77.5055	54.3236
BLGH_00671-mRNA-1	mRNA	84.1842	26.1971	59.4073	78.5071	95.6235	95.5886	14.1066	4.8228	46.4761	96.0905	108.401	84.2762	35.5241	42.2716	56.8024	69.137	136.239	92.5372
BLGH_00672-mRNA-1	mRNA	156.074	83.4913	168.159	125.103	154.818	163.537	106.481	275.051	83.8905	162.412	157.055	159.89	212.282	236.891	162.234	80.0746	137.609	163.748
BLGH_00673-mRNA-1	mRNA	639.41	705.135	421.434	285.713	586.593	667.667	840.606	667.314	293.25	381.792	598.62	770.519	525.615	579.497	423.181	177.944	626.438	645.1
BLGH_00674-mRNA-1	mRNA	55.8836	29.3702	24.2824	46.4531	18.3403	26.847	0	9.01162	36.8138	46.258	24.208	28.71	62.2297	29.6199	27.9688	81.51	25.483	25.1288
BLGH_00675-mRNA-1	mRNA	26.7556	16.874	17.9369	36.8725	48.3796	88.28	70.2773	13.5908	29.2854	32.3348	50.644	81.5403	26.8146	18.5645	32.4467	17.2298	44.26	82.5385
BLGH_00676-mRNA-1	mRNA	0	0	0	0	0.431684	0	0	0	0	0	0	0.603433	0	0	0	0	0	0.471325
BLGH_00677-mRNA-1	mRNA	240.327	617.435	318.873	793.359	1527.5	1322.58	362.082	577.683	443.31	963.755	1727.13	1287.27	279.565	645.792	303.342	838.657	1575.79	1245.28
BLGH_00678-mRNA-1	mRNA	14.4814	71.3517	30.3384	37.0632	56.612	49.8594	11.5265	48.6019	27.2433	46.4498	58.1629	45.8946	25.3983	21.98	18.1889	47.5247	44.3453	44.3467
BLGH_00679-mRNA-1	mRNA	43.0516	39.9999	41.231	26.0327	41.6746	40.7997	39.1622	104.879	39.2685	33.5998	44.4225	42.3184	9.24567	44.0072	37.2921	25.1344	48.6367	43.946
BLGH_00680-mRNA-1	mRNA	14.3422	55.1194	8.01248	45.1778	34.2637	38.6107	65.6402	45.5328	32.7047	32.9443	36.3991	33.7464	35.9345	29.5432	15.5294	39.9633	42.108	43.4022
BLGH_00681-mRNA-1	mRNA	16.728	67.2557	18.6907	19.1013	14.6983	15.1849	10.6517	32.7748	20.5984	24.0933	14.1146	17.0637	0	7.25427	11.5921	34.803	15.4203	16.3502
BLGH_00682-mRNA-1	mRNA	117.578	108.469	47.5179	29.0582	50.2335	43.1355	47.7886	95.3054	38.791	33.9604	52.9119	42.3755	110.315	67.2617	40.7392	40.2748	53.9403	39.6828
BLGH_00683-mRNA-1	mRNA	0	41.6678	11.0731	10.4058	8.52743	8.28073	52.5876	0	18.079	8.75022	7.96386	7.02177	0	5.73028	13.7352	0	9.1773	8.05716
BLGH_00684-mRNA-1	mRNA	42.2841	87.5024	94.4906	72.8407	68.613	72.9488	63.1051	93.9689	62.6737	59.5015	74.0639	63.8764	37.0801	75.6397	62.2664	86.402	97.9469	62.2132
BLGH_00685-mRNA-1	mRNA	138.887	84.3985	84.057	71.7759	80.2932	91.5	128.971	151.176	79.1763	66.1044	86.4308	79.035	69.5962	15.0574	56.1429	67.3659	50.2397	94.2009
BLGH_00686-mRNA-1	mRNA	160.407	142.263	153.624	177.074	182.152	154.821	59.2783	222.408	128.023	136.097	210.617	143.678	91.8632	186.327	75.4288	106.419	237.101	167.931
BLGH_00687-mRNA-1	mRNA	124.027	118.727	106.904	77.4391	67.9461	252.555	208.721	70.7151	78.3818	97.3842	68.2764	261.321	198.88	50.712	94.5424	98.3013	96.7676	236.593
BLGH_00688-mRNA-1	mRNA	387.343	718.045	565.626	836.572	1332.81	1438.76	601.349	929.505	539.578	778.389	1239.33	1354.61	488.128	776.676	458.439	690.56	1127.29	1263.32
BLGH_00689-mRNA-1	mRNA	11.0908	3.27875	10.8431	14.7386	10.5296	12.6052	15.4485	4.02406	6.9549	7.57389	8.92989	12.5771	13.894	10.8217	10.5678	19.2289	11.2917	12.8741
BLGH_00690-mRNA-1	mRNA	59.2843	191.619	66.2401	112.047	232.937	208.578	84.9373	167.778	123.02	129.062	231.019	228.449	118.83	280.23	122.221	167.393	193.707	205.915
BLGH_00691-mRNA-1	mRNA	2805.13	5072.95	2005.15	1656.78	3161.57	4237.99	3892.29	5198.48	1844.81	1627.78	2971.19	4838.65	2974.29	5812.88	2032.43	1409.7	3436.28	4072.33
BLGH_00692-mRNA-1	mRNA	0	37.8517	13.412	54.9445	35.2315	44.778	50.1599	19.5986	34.215	27.8209	32.2726	39.2914	45.1127	33.8356	14.037	33.447	64.5155	45.5962
BLGH_00693-mRNA-1	mRNA	63.7504	46.0689	50.4547	34.5148	31.0095	35.0783	35.2376	37.9082	22.2095	45.0008	30.8843	33.6731	42.5939	53.756	27.6109	29.3865	45.4502	32.6013
BLGH_00694-mRNA-1	mRNA	667.819	557.078	420.808	426.534	493.615	539.271	791.146	659.291	547.16	398.524	434.666	573.454	420.252	724.015	445.294	380.819	475.585	499.099
BLGH_00695-mRNA-1	mRNA	51.1478	102.065	73.2222	57.2714	49.5913	68.8239	33.0778	67.2723	90.3908	54.7747	51.9595	55.428	0	70.7011	50.3972	68.8842	66.4047	55.1848
BLGH_00696-mRNA-1	mRNA	19.8748	33.9476	0	5.21713	5.50864	5.40455	15.8194	7.21114	4.53209	2.19353	7.11219	5.84327	0	11.4919	10.3296	6.56349	6.48349	9.75485
BLGH_00697-mRNA-1	mRNA	0	0	0	0	0	0	0	0	0	0	0	0	0	0	0	0	0	0
BLGH_00698-mRNA-1	mRNA	0	0	0	0	0	0	0	0	0	0	0	0	0	0	0	0	0	0
BLGH_00699-mRNA-1	mRNA	0	58.0599	18.9899	6.69206	14.7648	23.8645	0	28.7772	62.0091	20.6336	16.2185	27.0014	0	108.099	9.8147	39.2889	10.3732	22.1082
BLGH_00700-mRNA-1	mRNA	0	0	20.6811	29.1522	22.7413	18.4629	0	0	27.4347	51.3261	19.1735	28.3921	0	0	30.463	43.552	23.3731	22.9067
BLGH_00701-mRNA-1	mRNA	87.4461	86.921	106.202	65.121	76.7694	79.1762	84.7338	78.63	113.574	85.6019	77.1214	83.9394	0	100.575	77.0648	81.9266	90.3801	79.6804
BLGH_00702-mRNA-1	mRNA	37.4837	11.0812	0	26.4435	21.7476	25.436	0	19.2669	19.2318	16.2894	21.6499	19.3712	0	23.0282	25.9753	34.0414	25.5403	22.7712
BLGH_00703-mRNA-1	mRNA	14.7774	7.76643	60.5413	29.093	18.0949	24.5489	50.9691	71.4888	55.0387	18.7559	30.4297	28.7392	98.7331	14.9529	35.8414	63.4415	45.5628	27.41
BLGH_00704-mRNA-1	mRNA	84.8301	78.0209	0	75.7107	76.4319	65.6804	0	18.4673	45.1359	58.9836	58.7956	65.0618	22.6712	61.3123	41.1496	60.231	47.669	66.5663
BLGH_00705-mRNA-1	mRNA	148.852	83.3777	30.6374	0	85.5604	69.6637	43.6502	28.4252	78.605	47.3399	81.4494	69.6148	0	44.1667	43.432	118.366	81.1226	76.0785
BLGH_00706-mRNA-1	mRNA	0	9.49688	0	4.74336	8.97029	11.8923	34.0926	18.4548	13.4299	6.86939	9.83186	9.51804	10.7317	0	14.841	14.5871	16.3109	12.8894
BLGH_00707-mRNA-1	mRNA	221.203	147.555	137.838	60.299	88.1643	128.905	67.718	250.037	145.504	113.383	108.641	114.797	306.956	154.959	106.123	101.147	96.9596	100.756
BLGH_00708-mRNA-1	mRNA	0	0	7.81882	5.51073	1.9106	1.8683	0	0	9.57428	5.79244	3.95392	1.61012	0	0	4.84928	0	3.97647	2.40212
BLGH_00709-mRNA-1	mRNA	0	0	10.185	17.9461	7.91895	2.56892	0	0	12.4718	9.0545	6.1806	4.29465	0	0	22.1089	9.03097	9.20867	6.25815
BLGH_00710-mRNA-1	mRNA	20.8467	12.3257	14.5579	0	2.06973	1.31414	33.1858	17.0185	0	12.5106	0.490787	1.34191	41.7852	0	2.70867	0	0	1.50653
BLGH_00711-mRNA-1	mRNA	75.3227	78.5912	32.179	40.9982	47.1244	48.1393	56.4265	35.3672	34.3519	29.3406	47.3993	44.4683	97.6912	76.8575	30.704	24.1431	62.2447	46.0284
BLGH_00712-mRNA-1	mRNA	0	104.74	41.2362	30.5166	21.8018	24.2503	41.1256	50.8841	25.2472	23.2174	27.2477	27.0117	0	22.4065	21.7387	12.7973	44.0408	27.5378
BLGH_00713-mRNA-1	mRNA	8.8413	71.4421	27.1663	20.4524	39.254	45.5707	19.3524	34.4846	35.7857	50.3143	39.8812	35.2611	22.152	48.885	38.2925	21.3508	30.6328	36.3395
BLGH_00714-mRNA-1	mRNA	0	0	0	0	4.54219	4.96773	8.24477	0	0	0	9.10429	4.6154	0	0	0	0	5.88614	5.02167
BLGH_00715-mRNA-1	mRNA	14.9675	47.1978	100.342	46.1651	34.2405	42.033	87.3646	43.4449	31.8552	24.3658	46.7014	53.3798	95.0027	56.2534	24.2015	46.9573	72.9245	57.1925
BLGH_00716-mRNA-1	mRNA	0	5.21914	9.24649	14.989	10.64	13.2812	15.8086	15.6135	11.3225	13.9742	10.848	12.676	0	18.6615	13.1899	15.5777	14.9437	13.7252
BLGH_00717-mRNA-1	mRNA	116.138	36.8457	14.2424	25.0952	31.5333	35.0615	47.3472	40.0825	11.6267	33.764	30.8364	33.1776	8.5166	76.1605	20.6109	22.4508	28.0792	34.1347
BLGH_00718-mRNA-1	mRNA	59.1397	59.0548	63.8759	41.9151	48.3918	50.4092	50.2104	55.7896	32.3657	36.5517	42.1034	43.6086	43.4646	73.5199	40.9824	58.5912	49.5378	44.9468
BLGH_00719-mRNA-1	mRNA	86.8991	63.7488	52.5931	102.174	69.0214	88.2203	176.761	86.706	68.2543	69.5335	80.788	81.1157	191.115	48.1526	71.9282	65.7656	90.4543	87.3525
BLGH_00720-mRNA-1	mRNA	0	51.3915	53.2962	33.807	57.3031	63.1094	60.7464	109.609	36.9818	53.6977	63.3659	53.4474	25.4958	67.5722	47.9292	47.2571	48.6889	65.8399
BLGH_00721-mRNA-1	mRNA	19.1678	54.7765	37.4793	31.6043	28.1592	26.0852	20.9779	19.9945	22.947	21.4195	32.1299	25.4775	26.4138	33.2492	17.4337	14.836	47.8041	25.6912
BLGH_00722-mRNA-1	mRNA	40.4965	37.2459	45.248	63.7818	72.0365	73.9319	96.6996	46.5287	66.1804	73.188	71.9497	73.1376	47.35	79.0276	56.1262	61.853	85.2298	88.5287
BLGH_00723-mRNA-1	mRNA	0	0	99.9145	130.006	68.2085	62.5941	0	17.4704	65.8792	83.6996	57.0037	63.9867	27.5753	0	63.1593	148.223	66.8837	66.5494
BLGH_00724-mRNA-1	mRNA	37.9419	106.559	58.2913	118.583	124.135	72.9145	26.4249	84.3193	88.6826	100.501	115.141	61.2663	66.5447	150.142	102.706	63.4332	139.993	73.8615
BLGH_00725-mRNA-1	mRNA	118.606	75.4048	8.54981	43.688	18.803	22.3592	48.7249	63.8563	91.6071	59.5395	24.5723	18.382	15.3377	49.7754	18.5593	50.2243	23.7945	21.7048
BLGH_00726-mRNA-1	mRNA	59.0197	32.3109	82.4307	44.5413	18.5557	15.6358	33.9277	41.6384	53.0858	53.1965	12.1657	16.1665	9.85829	27.0164	53.9643	42.23	31.3641	18.8675
BLGH_00727-mRNA-1	mRNA	43.8204	184.242	261.13	322.079	270.647	225.213	209.273	190.791	166.541	229.726	232.74	238.622	0	215.369	139.18	170.038	180.301	256.245
BLGH_00728-mRNA-1	mRNA	182.329	103.811	161.28	131.619	68.7637	77.6389	159.235	208.57	140.322	109.839	62.2894	75.5249	195.421	83.4616	168.905	102.863	75.5477	68.7416
BLGH_00729-mRNA-1	mRNA	68.6858	50.4135	46.3115	49.427	30.0993	39.2583	64.0965	61.8732	75.6122	46.6604	28.9062	41.0019	61.716	42.1116	75.0893	42.2372	30.058	33.3982
BLGH_00730-mRNA-1	mRNA	0	0	27.1601	0	3.01674	1.4422	0	0	30.4865	16.0969	6.40951	1.66459	0	0	12.6337	9.03097	4.98803	3.07418
BLGH_00731-mRNA-1	mRNA	0	0	0	0	0.455939	0.0681152	0	0	0	0	1.38387	0.352213	0	0	0	0	0	1.07858
BLGH_00732-mRNA-1	mRNA	0	0	38.6279	30.9376	8.42498	3.16994	0	0	11.4668	22.3732	8.1687	4.78652	0	0	10.8897	40.4784	15.875	4.42897
BLGH_00733-mRNA-1	mRNA	0	0	81.3347	40.9464	6.28082	9.25471	0	0	52.1692	48.7783	7.05092	8.77335	0	0	38.4338	61.816	5.47155	5.82424
BLGH_00734-mRNA-1	mRNA	1010.75	605.241	266.717	253.184	166.754	240.956	900.364	756.866	286.388	370.976	190.934	200.872	672.445	589.403	312.956	214.124	108.49	188.516
BLGH_00735-mRNA-1	mRNA	43.2987	49.3049	37.6281	14.2073	23.8825	31.0767	95.7323	41.8933	39.4939	26.2832	29.3578	24.8801	81.9666	18.7769	26.6711	32.1728	30.2239	25.5976
BLGH_00736-mRNA-1	mRNA	0	12.0886	25.7001	10.5662	17.3178	17.2859	54.9239	27.8185	15.7351	6.3465	12.1299	16.7172	0	19.9495	30.5505	11.394	26.141	13.575
BLGH_00737-mRNA-1	mRNA	0	13.7767	65.0864	3.44048	14.6032	15.7252	13.9096	23.2489	9.29826	8.19709	15.5791	11.8075	0	65.6797	13.1193	23.0846	15.8151	14.0498
BLGH_00738-mRNA-1	mRNA	0	15.3381	21.739	3.83043	4.94994	7.07032	0	0	11.0916	0	4.76374	3.51738	0	12.656	0	4.81893	8.90618	4.30601
BLGH_00739-mRNA-1	mRNA	0	102.799	102.383	91.5878	274.502	270.834	50.4932	107.413	86.7947	144.113	286.618	257.521	197.796	67.2475	107.46	144.902	208.502	251.127
BLGH_00740-mRNA-1	mRNA	45.413	84.3878	28.995	56.1984	98.7098	94.4949	61.9654	32.9542	31.0668	62.8304	109.725	94.1837	65.0186	78.775	34.8419	73.915	103.633	93.7676
BLGH_00741-mRNA-1	mRNA	43.3632	330.455	64.6014	68.2969	162.344	122.634	103.545	262.223	49.4409	117.254	170.965	165.974	289.725	394.902	77.6283	100.242	145.565	120.518
BLGH_00742-mRNA-1	mRNA	247.038	105.842	162.013	90.927	117.702	113.271	239.375	229.926	186.142	126.248	97.91	125.097	129.173	181.656	186.077	87.7894	94.2639	101.392
BLGH_00743-mRNA-1	mRNA	64.3022	27.4582	0	10.5495	11.5713	11.6439	51.1814	33.0517	13.441	16.8551	8.37663	17.1731	32.2219	6.97131	18.5666	21.2353	12.349	16.0707
BLGH_00744-mRNA-1	mRNA	179.399	85.0356	153.508	63.0379	44.2749	60.2249	150.023	102.168	120.655	92.4827	43.4544	51.2304	177.519	91.5852	123.139	55.1204	48.7492	47.838
BLGH_00745-mRNA-1	mRNA	24.9436	22.9414	23.2252	13.9138	16.2004	20.1946	36.3988	40.7261	33.1796	20.6472	17.4606	19.9736	66.6628	0	18.0055	18.5342	17.8489	17.2374
BLGH_00746-mRNA-1	mRNA	258.358	104.59	81.9203	65.9859	35.8764	31.1747	150.062	43.0696	19.1072	52.5974	34.1933	30.2584	104.971	75.7024	83.4695	46.6958	38.3562	31.2863
BLGH_00747-mRNA-1	mRNA	140.564	95.7015	107.084	88.0519	142.57	84.0601	40.6843	125.183	84.5034	62.4073	120.577	79.7357	153.68	110.831	117.332	91.7851	133.932	77.1097
BLGH_00748-mRNA-1	mRNA	10.5423	39.4769	44.1721	21.7928	31.3349	25.2145	16.7823	42.0755	13.2219	14.3986	29.8826	23.3327	15.8483	16.0012	10.9583	15.6668	28.7883	25.0938
BLGH_00749-mRNA-1	mRNA	75.6988	149.191	142.73	50.2982	52.4922	54.8069	22.5947	68.6642	36.6812	32.8966	42.2371	60.5985	104.315	119	29.5073	18.7492	47.1978	56.3295
BLGH_00750-mRNA-1	mRNA	52.6075	41.4726	24.0463	11.2986	24.5128	26.5657	60.9061	52.0568	38.1696	23.7524	28.7338	22.6631	76.6886	16.5918	34.7986	23.6907	25.9686	22.1195
BLGH_00751-mRNA-1	mRNA	310.432	539.06	679.649	809.376	889.328	782.639	494.178	280.062	596.918	742.412	807.166	739.967	445.653	513.019	530.537	775.117	930.484	825.437
BLGH_00752-mRNA-1	mRNA	30.9671	39.0603	13.8402	3.65798	18.3703	19.7967	0	8.9886	0	6.66464	17.1473	17.847	0	26.8584	0	0	18.7702	16.7284
BLGH_00753-mRNA-1	mRNA	0	0	0	8.71903	6.18329	4.68035	70.501	0	0	13.7471	1.4597	4.00323	0	0	0	10.9691	5.24295	3.50056
BLGH_00754-mRNA-1	mRNA	135.927	207.719	356.323	127.216	106.276	143.208	111.52	267.835	291.359	169.118	104.333	141.759	77.5442	138.75	235.847	134.148	97.3755	117.971
BLGH_00755-mRNA-1	mRNA	67.6893	11.4348	37.8157	15.2301	39.3626	56.3676	30.7871	31.5766	19.8454	28.0151	56.0944	56.6302	0	79.6754	30.1545	55.0862	44.875	54.595
BLGH_00756-mRNA-1	mRNA	48.0144	32.4443	13.412	21.6064	19.3236	24.7481	0	28.6202	12.5129	17.8849	19.0551	20.16	92.8032	32.7201	27.9254	21.2362	37.3532	20.4784
BLGH_00757-mRNA-1	mRNA	40.2779	25.4021	31.5026	40.4414	21.7942	30.588	16.0296	20.4595	61.537	19.6707	28.2958	29.3472	56.5132	20.9603	20.2359	15.9617	26.1938	30.0537
BLGH_00758-mRNA-1	mRNA	78.2656	33.223	43.7242	53.3371	39.2261	45.0509	100.631	8.73753	20.5927	29.4023	50.1183	53.6945	108.606	78.3245	49.0211	37.2787	56.4481	58.7357
BLGH_00759-mRNA-1	mRNA	10.6319	18.8584	29.6982	75.8764	35.9554	26.4537	8.46243	31.8247	41.2148	68.6445	37.996	22.2932	0	28.8163	25.3262	70.4411	41.116	28.8125
BLGH_00760-mRNA-1	mRNA	24.516	16.3536	13.6962	15.5936	18.7	22.909	13.5094	21.8956	26.662	24.6641	20.6007	25.3943	18.9	20.4454	10.4548	35.9658	28.041	26.8311
BLGH_00761-mRNA-1	mRNA	0	8.74167	0	2.91077	2.01837	2.63157	17.6521	10.7288	5.05715	16.5217	3.75924	3.28037	0	0	11.5263	0	2.10038	3.33895
BLGH_00762-mRNA-1	mRNA	58.6628	211.962	163.864	95.2809	34.1568	31.2879	0	129.481	107.016	155.387	26.9771	32.673	19.5973	148.398	154.138	227.631	39.0452	29.4549
BLGH_00763-mRNA-1	mRNA	514.176	186.015	125.919	65.1743	61.2767	59.1839	532.597	329.67	150.977	119.521	47.7571	64.4011	282.361	345.157	185.477	75.0154	52.6991	48.6745
BLGH_00764-mRNA-1	mRNA	126.272	225.163	147.806	78.1307	116.04	112.688	110.079	157.08	112.434	94.0703	101.245	114.47	162.708	109.518	73.9614	98.2937	134.966	125.202
BLGH_00765-mRNA-1	mRNA	48.9736	32.7328	16.6538	18.0257	14.4283	15.1281	11.8637	14.6788	24.7628	14.8053	13.6352	15.7827	12.8039	24.9314	30.9864	11.0751	13.2424	18.6577
BLGH_00766-mRNA-1	mRNA	115.353	91.8471	278.398	168.509	242.826	258.101	141.396	156.532	229.899	203.382	239.202	202.134	129.48	138.066	269.388	226.281	290.456	238.792
BLGH_00767-mRNA-1	mRNA	155.225	132.92	77.7481	54.7971	69.019	83.4019	110.771	163.134	80.5571	62.4721	71.0723	77.6481	75.1015	127.666	76.039	59.6582	81.1095	67.8864
BLGH_00768-mRNA-1	mRNA	386.026	237.75	202.181	158.331	237.842	254.438	384.072	189.666	198.059	227.669	249.014	258.311	427.176	129.041	129.574	139.433	188.131	263.133
BLGH_00769-mRNA-1	mRNA	102.634	106.918	102.389	150.102	118.548	124.395	105.032	178.213	137.079	171.732	125.094	116.308	345.316	47.6874	125.735	98.0505	94.6568	124.103
BLGH_00770-mRNA-1	mRNA	32.3657	55.2829	0	38.2318	29.8577	24.3233	25.7615	43.0583	17.2209	29.4699	24.7896	27.1875	54.0616	32.7499	11.2143	48.0982	31.3341	18.9067
BLGH_00771-mRNA-1	mRNA	179.866	119.981	154.592	58.2919	36.0245	45.3536	240.075	73.2924	172.263	78.3363	43.101	45.7663	191.355	56.4003	178.335	79.5035	56.1709	45.5193
BLGH_00772-mRNA-1	mRNA	32.2759	0	0	0	1.0014	1.37636	0	0	0	0	1.36775	0.751477	0	6.99838	0	0	0	0.947574
BLGH_00773-mRNA-1	mRNA	34.5293	0	0	20.3938	4.99946	8.99121	24.4299	11.1362	15.7476	9.52729	1.87874	6.89395	49.9856	9.98265	11.964	4.75126	10.0529	10.9171
BLGH_00774-mRNA-1	mRNA	174.778	130.796	26.887	43.8843	77.9924	99.751	137.098	76.2811	71.0457	67.7239	83.106	93.1126	109.16	99.9604	46.9547	63.3654	104.995	95.9659
BLGH_00775-mRNA-1	mRNA	145.539	68.191	32.2161	20.5435	41.8153	58.4276	74.3134	33.8752	36.3183	40.0053	42.6163	61.3627	49.5371	22.6258	29.971	30.6061	46.8125	59.9308
BLGH_00776-mRNA-1	mRNA	60.2952	28.2935	46.5171	41.2644	20.382	22.9332	9.14133	51.0458	80.5311	33.0355	26.9302	23.8929	54.673	18.6768	39.7934	45.5131	25.2891	29.3863
BLGH_00777-mRNA-1	mRNA	0	0	11.1091	0	7.83533	19.2083	0	0	0	0	4.7751	23.3124	0	0	12.0573	9.85028	8.63165	22.6782
BLGH_00778-mRNA-1	mRNA	100.938	56.1693	51.4147	49.6801	38.87	49.3402	92.1562	22.6201	67.0199	70.0359	42.9419	47.5716	53.5552	20.5988	43.717	51.4713	34.3958	55.7813
BLGH_00779-mRNA-1	mRNA	27.8274	36.2812	395.83	121.791	30.0189	54.5941	25.5568	40.3862	551.084	123.499	21.2868	54.4707	49.3415	18.5655	577.398	116.109	31.5581	31.3833
BLGH_00780-mRNA-1	mRNA	0	4.73146	0	0	0.14897	0.445109	0	0	0	0	1.13039	0.131519	0	0	0	0	0.505261	0.831322
BLGH_00781-mRNA-1	mRNA	29.8718	13.6337	49.1867	17.9525	13.6777	15.391	37.5418	22.8176	30.115	15.7469	16.8783	14.6508	61.4509	28.6356	37.0429	29.9842	22.8313	16.8724
BLGH_00782-mRNA-1	mRNA	6.02666	22.1716	7.85607	13.0515	19.9201	40.0172	23.9846	27.6975	12.3684	8.8132	19.7503	45.4631	24.1598	14.8099	9.04872	18.4099	5.64431	35.6227
BLGH_00783-mRNA-1	mRNA	13.4371	24.364	10.5096	5.81994	17.9101	32.8656	0	17.5513	8.57944	6.67359	16.9055	34.6423	0	16.316	5.12138	16.6406	32.1544	29.3989
BLGH_00784-mRNA-1	mRNA	58.1317	35.8028	29.4315	16.8093	24.3712	28.3057	47.7159	49.434	37.6964	21.9542	26.961	24.8203	103.775	41.753	24.8627	29.6961	35.7286	27.323
BLGH_00785-mRNA-1	mRNA	15.1901	31.4344	538.874	148.032	39.8242	83.2232	42.3171	15.1564	525.637	143.655	36.7631	75.3735	0	13.1747	595.4	96.8796	51.1912	57.6661
BLGH_00786-mRNA-1	mRNA	65.6599	114.617	44.5423	86.794	119.262	98.2946	33.597	76.5748	51.3344	84.2431	107.059	97.8659	32.9023	79.3206	46.3132	73.1823	116.375	100.239
BLGH_00787-mRNA-1	mRNA	327.338	81.2392	176.099	229.136	133.608	180.813	202.646	277.124	295.809	264.935	177.419	218.114	364.51	394.315	327.654	255.238	176.441	196.584
BLGH_00788-mRNA-1	mRNA	0	0	16.1143	2.83936	1.9241	2.43331	22.9587	0	4.93307	0	1.42606	4.6418	0	0	0	8.93025	1.02442	4.26671
BLGH_00789-mRNA-1	mRNA	39.8663	0	0	16.8186	17.8114	12.4599	0	0	7.7921	12.257	19.7366	11.232	0	44.4559	8.87991	18.3377	26.6094	10.7524
BLGH_00790-mRNA-1	mRNA	50.3083	33.398	32.5432	19.2876	16.5945	16.3182	18.9677	24.9782	18.1135	20.164	19.7482	15.0713	42.4582	21.8167	15.1376	20.986	22.7363	18.4413
BLGH_00791-mRNA-1	mRNA	146.061	137.432	255.326	367.794	444.078	454.867	108.757	139.326	328.767	390.789	442.812	384.094	141.661	171.633	209.78	390.94	496.208	452.478
BLGH_00792-mRNA-1	mRNA	168.564	150.774	297	310.161	124.874	145.35	139.329	249.344	341.506	239.347	131.875	171.513	240.408	126.518	389.743	255.318	150.433	156.663
BLGH_00793-mRNA-1	mRNA	37.52	48.0651	62.8833	59.0938	45.2835	48.6951	0	34.0333	47.0566	36.4924	49.8194	51.6436	56.4039	16.2709	21.1253	51.1114	62.4813	52.1109
BLGH_00794-mRNA-1	mRNA	135.371	134.967	200.189	163.042	244.392	213.309	310.569	95.3434	216.082	167.422	240.562	215.982	311.24	79.4241	131.056	157.782	211.667	201.196
BLGH_00795-mRNA-1	mRNA	162.677	134.878	166.095	103.811	94.8185	117.567	66.9739	144.506	157.336	146.265	118.435	119.236	202.389	53.5179	137.998	72.2478	129.63	128.609
BLGH_00796-mRNA-1	mRNA	221.045	144.03	181.455	138.547	83.7537	89.1928	183.122	176.77	126.527	118.745	68.6503	92.8236	189.884	174.11	94.5644	98.3242	84.451	88.5921
BLGH_00797-mRNA-1	mRNA	141.194	64.2165	182.031	104.775	92.1968	110.593	43.2243	126.102	160.983	79.1145	85.9147	91.8091	0	70.6499	120.423	118.363	74.747	94.8744
BLGH_00798-mRNA-1	mRNA	0	29.0724	48.9308	14.5207	19.6799	25.1617	25.6839	18.398	54.6608	27.0918	17.1037	18.612	27.7194	47.9775	53.5069	13.701	20.3737	18.7388
BLGH_00799-mRNA-1	mRNA	45.6573	64.2741	21.8633	41.0914	51.5632	67.8664	0	42.5976	46.1072	34.0138	64.1253	67.9627	98.0525	84.8559	13.5597	30.6944	93.6891	67.2867
BLGH_00800-mRNA-1	mRNA	86.036	118.695	14.7893	41.0428	66.8163	53.2294	21.0709	82.8433	30.183	43.8257	56.59	47.8585	23.2146	109.061	32.1035	44.2582	86.8108	47.4689
BLGH_00801-mRNA-1	mRNA	53.344	19.1151	40.6383	15.2757	18.3561	13.9903	27.0195	12.3166	12.1641	19.6694	14.431	15.4088	0	50.4723	16.8028	33.6313	27.2508	15.7267
BLGH_00802-mRNA-1	mRNA	175.773	178.16	113.98	97.0183	69.0266	93.3689	82.445	99.0797	60.8385	123.413	66.3882	84.12	62.9144	122.506	127.244	49.7551	90.3701	85.686
BLGH_00803-mRNA-1	mRNA	88.7264	38.2521	43.3723	64.4132	60.8378	61.8537	44.1387	70.421	69.549	62.4272	59.7937	65.8477	75.0279	43.2867	65.3281	100.952	60.7475	63.9698
BLGH_00804-mRNA-1	mRNA	79.1286	204.964	239.978	351.627	535.764	501.663	539.85	344.521	301.59	413.581	533.961	559.639	396.515	269.617	313.338	291.18	367.569	511.184
BLGH_00805-mRNA-1	mRNA	50.0883	36.7944	24.1668	25.101	40.5747	63.6729	18.1217	38.8251	37.3801	33.9225	37.1345	59.1831	31.9446	44.4298	28.399	42.2929	35.7938	75.4181
BLGH_00806-mRNA-1	mRNA	12.9376	23.7983	86.7336	64.5263	60.2108	62.4307	51.4886	50.0708	53.1034	55.3308	57.6685	59.7962	30.2543	22.4421	61.264	32.0441	58.2697	63.5387
BLGH_00807-mRNA-1	mRNA	61.2811	37.1618	23.7016	12.0647	35.3645	38.7529	45.0247	64.138	26.3357	31.411	35.0249	36.038	82.6755	36.7963	36.3413	16.9295	39.957	38.7929
BLGH_00808-mRNA-1	mRNA	241.071	187.836	122.15	140.175	47.2427	57.5853	156.182	193.242	130.398	162.423	47.5156	49.1104	22.4746	228.535	175.798	93.0347	46.3707	53.6826
BLGH_00809-mRNA-1	mRNA	69.757	758.259	511.117	399.324	21.0103	9.69011	151.621	916.994	485.769	492.804	20.3136	9.43622	215.11	618.978	500.597	474.467	25.4945	14.7357
BLGH_00810-mRNA-1	mRNA	0	5.7872	31.1688	20.8116	12.4632	11.5418	16.3606	22.3735	16.0702	19.4449	13.439	11.6467	23.5429	25.4679	16.7875	25.4551	13.5342	11.8835
BLGH_00811-mRNA-1	mRNA	21.4657	121.276	119.921	71.1384	37.3403	36.8271	31.3236	63.6049	79.9493	43.5324	39.8224	41.1978	53.7824	113.257	102.887	61.1414	35.2382	37.295
BLGH_00812-mRNA-1	mRNA	84.2227	52.4181	79.246	61.9617	59.1938	85.5726	70.5654	38.6001	75.811	77.0543	61.1965	75.2324	124.391	123.028	82.1708	43.9166	44.5008	78.5244
BLGH_00813-mRNA-1	mRNA	16.6362	48.0883	30.9802	22.9267	33.9288	39.5222	26.4832	12.0722	50.5811	60.1321	43.135	38.7643	16.6729	31.2626	25.9391	53.5662	30.6363	38.8227
BLGH_00814-mRNA-1	mRNA	106.27	122.873	130.613	66.9499	124.325	114.436	107.142	192.789	69.4677	39.2913	139.972	109.489	134.905	116.749	71.1878	80.718	102.659	126.141
BLGH_00815-mRNA-1	mRNA	186.517	149.337	52.1004	56.2283	101.633	108.327	153.098	156.496	61.1396	91.6696	105.826	114.346	93.4642	98.5787	90.8804	86.6192	120.341	108.675
BLGH_00816-mRNA-1	mRNA	0	3.87927	13.7454	18.8912	23.0537	40.5083	0	8.92704	11.221	7.53547	21.0382	37.1613	17.2608	10.6698	10.23	11.5785	26.0206	40.0064
BLGH_00817-mRNA-1	mRNA	35.3975	37.5648	6.08472	25.1951	31.0889	20.9206	19.5055	51.3728	8.07175	17.8057	29.0776	18.5416	0	60.221	7.54757	22.9298	48.911	23.1703
BLGH_00818-mRNA-1	mRNA	0	61.7091	0	30.8215	7.77165	10.3941	47.4703	51.3926	8.49984	14.8101	12.7771	10.4144	29.8856	0	21.956	7.38582	6.35441	10.9097
BLGH_00819-mRNA-1	mRNA	41.135	50.7575	24.979	55.2806	49.1416	46.861	39.8591	52.5617	39.9673	43.0803	52.2446	41.9447	57.3573	67.4763	36.8713	19.0478	69.7294	50.5522
BLGH_00820-mRNA-1	mRNA	0	25.1515	11.8825	47.1086	72.5903	73.3887	101.577	25.0809	12.1253	37.8529	84.3251	56.8625	79.9365	115.297	4.60602	88.2401	87.7941	68.2564
BLGH_00821-mRNA-1	mRNA	0	6.28787	26.7357	12.5623	2.57366	3.43085	63.4856	98.3942	0	3.96135	4.80713	3.05869	63.9492	20.7534	8.29084	0	1.5108	4.61127
BLGH_00822-mRNA-1	mRNA	54.5802	60.239	70.1318	67.6964	93.7475	130.056	91.2307	45.5475	38.5827	84.4849	94.2652	112.816	0	94.677	38.7683	62.1851	136.467	119.909
BLGH_00823-mRNA-1	mRNA	17.8398	21.0958	26.5773	10.5366	15.5718	25.7112	18.9328	28.0487	16.2722	18.2126	20.7199	18.9601	29.7985	12.894	37.0877	44.1859	12.2025	18.4253
BLGH_00824-mRNA-1	mRNA	98.2666	253.706	211.358	173.148	289.822	286.334	140.788	171.139	135.568	173.662	311.855	241.525	260.98	151.281	93.6324	156.985	337.055	262.62
BLGH_00825-mRNA-1	mRNA	32.4223	12.7799	0	26.4444	64.7251	88.5896	55.2998	25.208	9.50569	35.2725	64.7287	80.2844	102.123	36.1549	13.6412	27.5328	66.5309	76.108
BLGH_00826-mRNA-1	mRNA	137.974	209.517	131.417	152.74	190.18	198.511	219.641	284.773	156.797	155.212	215.431	182.858	140.545	189.31	125.394	149.58	239.852	187.672
BLGH_00827-mRNA-1	mRNA	0	18.3271	23.3777	37.5303	29.7169	44.6543	37.0079	18.5568	45.5903	31.1742	37.48	43.2508	0	0	51.5521	38.0028	28.9161	33.5588
BLGH_00828-mRNA-1	mRNA	36.1514	162.855	1407.99	701.562	239.518	314.415	127.431	191.13	1287.19	642.95	231.014	330.346	243.266	273.235	1300.02	378.628	281.243	253.418
BLGH_00829-mRNA-1	mRNA	14.3052	82.7006	23.9754	21.5918	35.566	32.8175	26.5678	50.1731	6.52407	33.1553	36.1929	30.8772	0	33.0857	25.6089	23.6208	39.1391	37.3889
BLGH_00830-mRNA-1	mRNA	70.892	75.9715	29.7037	44.4874	85.6708	61.9732	38.7932	84.399	61.6314	54.2801	86.704	56.6777	82.1494	45.1538	22.2604	79.0138	121.132	68.7625
BLGH_00831-mRNA-1	mRNA	81.3515	168.645	164.96	149.483	123.285	144.194	158.282	224.108	194.439	146.4	132.279	141.822	226.474	143.729	146.156	170.149	145.532	135.926
BLGH_00832-mRNA-1	mRNA	4176.06	2547.31	2735.47	2850.84	917.466	1073.52	4553.8	2325.82	2844.92	2659.98	1040.18	1141.43	4541.01	1761.19	3291.82	2185.03	1126.54	1141.62
BLGH_00833-mRNA-1	mRNA	0	30.4421	0	0	7.74764	13.4122	0	0	5.87036	9.05651	10.4245	13.2218	0	11.164	8.91985	0	17.6764	15.174
BLGH_00834-mRNA-1	mRNA	147.465	244.615	32.6102	119.758	218.775	236.409	132.047	156.055	90.3718	141.138	223.869	216.255	169.343	202.507	71.8522	111.095	268.557	231.815
BLGH_00835-mRNA-1	mRNA	51.3558	44.8236	28.6907	31.7763	29.7278	35.5295	29.1976	23.9571	22.585	41.9028	32.6099	31.3699	22.0581	20.6801	62.2796	64.5079	38.6788	34.9926
BLGH_00836-mRNA-1	mRNA	14.8377	58.0959	342.625	92.6983	24.5033	39.5338	12.5974	67.4737	258.722	74.6745	19.5247	45.4388	30.7321	36.4622	359.533	55.3703	26.731	26.1189
BLGH_00837-mRNA-1	mRNA	0	0	382.253	180.17	22.1842	32.5396	0	0	499.281	247.08	20.6189	37.7185	0	0	358.578	220.311	18.3605	23.8737
BLGH_00838-mRNA-1	mRNA	0	22.5414	351.432	159.873	39.1764	72.6082	0	0	529.442	192.188	48.2527	66.6679	0	14.8798	540.938	167.137	41.8842	57.2385
BLGH_00839-mRNA-1	mRNA	0	0	0	7.74004	0	0.379037	0	0	2.68949	0	0.222137	0.473832	0	0	0	0	0.496454	0.390659
BLGH_00840-mRNA-1	mRNA	0	172.073	100.734	99.0233	69.0173	72.8446	30.2147	30.9896	82.2339	72.2707	72.7467	62.544	0	28.8084	70.6966	54.0621	72.8021	61.5528
BLGH_00841-mRNA-1	mRNA	0	14.5328	0	0	5.1476	22.9854	23.8437	6.6886	0	0.762968	5.42501	21.9655	18.4752	7.99434	5.98816	2.28295	4.36476	17.9849
BLGH_00842-mRNA-1	mRNA	215.198	129.21	67.1015	103.947	55.9295	67.3459	157.345	144.357	74.749	105.636	60.1834	61.1533	173.039	75.9602	103.608	101.643	75.5201	68.9882
BLGH_00843-mRNA-1	mRNA	39.7089	0	11.092	28.3391	25.8107	31.1425	19.754	12.6066	12.4505	21.7759	18.3232	33.3922	104.466	19.3727	18.9182	19.6703	36.1973	34.2117
BLGH_00844-mRNA-1	mRNA	14.3688	20.767	0	10.3724	15.9896	16.4817	0	0	25.1201	21.0124	19.1241	18.1573	0	14.5393	13.2763	11.8629	23.1342	22.4984
BLGH_00845-mRNA-1	mRNA	0	0	200.229	46.0807	10.3484	10.9034	0	10.6155	166.792	33.9055	9.22998	13.4638	0	12.6879	247.1	39.8561	7.62007	12.0915
BLGH_00846-mRNA-1	mRNA	0	137.077	22.7778	50.0503	61.4639	46.7436	7.63586	107.033	13.6725	41.2931	68.7501	45.1716	16.8254	94.6459	24.0989	57.0264	63.9785	37.6325
BLGH_00847-mRNA-1	mRNA	0	51.5319	324.102	127.083	20.281	44.1758	104.059	77.0809	538.475	119.038	33.5487	51.2985	32.7558	70.8681	451.566	157.856	16.2509	36.5366
BLGH_00848-mRNA-1	mRNA	13.8292	7.26811	12.8765	50.8223	237.818	178.593	36.6913	8.36273	8.40935	82.8017	266.279	164.174	0	49.9765	13.5764	57.0874	226.003	148.786
BLGH_00849-mRNA-1	mRNA	145.093	120.982	15.5882	21.9732	41.0692	44.5318	0	70.8667	80.1694	65.5939	42.5672	38.0313	0	60.5009	44.4722	49.7587	35.0584	42.7988
BLGH_00850-mRNA-1	mRNA	0	0	0	0	0	0	0	0	0	0	0	0	0	0	0	0	0	0
BLGH_00851-mRNA-1	mRNA	0	13.9526	0	5.22665	7.35826	4.65968	0	12.8432	0	9.52265	5.16679	4.46014	0	0	0	0	3.91116	4.55657
BLGH_00852-mRNA-1	mRNA	82.3104	59.4813	26.824	37.8112	40.9455	48.0718	120.111	62.2178	45.3593	30.092	52.1917	42.6874	68.7431	35.6947	24.9546	73.0525	49.8043	43.8071
BLGH_00853-mRNA-1	mRNA	88.4399	17.4302	0	52.2347	27.6224	36.5114	46.9292	21.3923	13.4447	42.7039	36.6452	34.8842	0	25.5685	7.66084	36.5082	64.6811	23.9674
BLGH_00854-mRNA-1	mRNA	34.4422	57.0195	34.6349	25.767	2.30819	3.21844	0	67.4816	76.9682	48.4665	5.05978	1.58496	96.6505	20.9106	56.0888	83.6006	1.95717	4.04469
BLGH_00855-mRNA-1	mRNA	197.993	143.079	82.9589	83.3734	91.7691	82.8812	151.026	149.661	100.33	96.7405	73.5449	62.2029	201.185	156.22	88.6111	104.208	107.127	83.0931
BLGH_00856-mRNA-1	mRNA	34.4806	56.3066	66.045	91.1579	83.7502	79.7473	43.1277	46.4677	70.7641	53.8212	92.1241	68.6233	0	83.3088	76.8029	53.6813	83.3504	80.8506
BLGH_00857-mRNA-1	mRNA	0	0	0	0	0.287618	0	0	0	0	0	0	0.126963	0	0	0	0	0	0.418705
BLGH_00858-mRNA-1	mRNA	107.506	197.139	44.3921	22.0854	5.27879	9.81016	107.892	159.417	24.5148	30.9526	4.22564	8.4502	103.058	152.025	39.6788	20.8387	11.3622	7.00913
BLGH_00859-mRNA-1	mRNA	22.3306	32.2742	16.6337	42.4977	2.86371	2.64975	11.8494	62.1166	13.5789	2.46457	2.52347	4.48559	29.8397	6.45591	0	18.4362	4.69974	6.58955
BLGH_00860-mRNA-1	mRNA	0	39.6511	0	6.60144	6.034	6.52776	53.3784	0	13.3808	13.1839	6.78898	9.27661	0	0	7.26135	14.5339	7.93919	8.48123
BLGH_00861-mRNA-1	mRNA	0	13.6598	9.68011	24.7318	60.9635	52.7505	0	12.5736	7.90231	13.6256	90.5604	54.2492	0	7.51411	12.0073	33.2601	50.8718	52.8659
BLGH_00862-mRNA-1	mRNA	29.3018	80.8494	40.9248	64.4181	48.8503	143.026	31.0971	23.035	40.0905	35.5737	62.8219	132.968	0	0	16.0752	59.2697	82.7911	158.773
BLGH_00863-mRNA-1	mRNA	8.04666	0	10.4892	20.0663	7.88916	5.64934	25.619	20.4369	15.2908	8.43685	8.03227	6.34785	32.2576	18.6107	13.011	2.65734	7.70551	7.24464
BLGH_00864-mRNA-1	mRNA	0	0	0	0	0	0	0	0	0	0	2.69426	1.09716	0	0	0	0	0	0.775346
BLGH_00865-mRNA-1	mRNA	129.712	88.313	143.284	74.2893	87.4406	103.653	105.591	97.3351	75.2905	83.4556	88.3928	107.237	73.8623	48.5802	66.3939	102.953	103.676	109.558
BLGH_00866-mRNA-1	mRNA	0	0	0	7.17355	2.75432	4.4219	18.4559	0	5.28743	6.5806	2.30834	7.11355	0	0	6.88638	0	0.941152	4.8475
BLGH_00867-mRNA-1	mRNA	0	0	57.8698	19.3201	14.8853	16.4561	0	0	21.1345	19.4052	7.49577	20.9369	0	0	17.0011	16.204	14.2853	16.4492
BLGH_00868-mRNA-1	mRNA	182.506	918.074	504.944	408.927	470.147	456.07	124.514	1141.48	388.427	343.146	465.68	448.448	156.779	961.054	392.968	320.729	693.039	403.684
BLGH_00869-mRNA-1	mRNA	57.7101	66.8212	46.3459	51.8375	60.6092	53.3119	22.9672	22.2475	30.4319	48.367	67.661	48.6879	43.378	48.4889	34.3679	61.6417	62.3991	52.0015
BLGH_00870-mRNA-1	mRNA	22.9651	0	0	4.52123	2.09005	2.15732	0	11.1098	0	0	1.29758	1.76134	0	13.2787	15.9142	0	0.966656	1.93622
BLGH_00871-mRNA-1	mRNA	82.925	62.7583	33.3557	48.3244	39.4366	52.1023	68.6444	58.9716	41.601	64.7977	45.2929	46.8464	96.4049	77.6762	29.3072	31.2192	44.0852	52.107
BLGH_00872-mRNA-1	mRNA	68.5293	92.1593	81.074	56.3476	51.9293	42.9605	121.926	80.4435	61.5882	63.0654	50.1852	44.2782	68.6803	66.4293	96.375	46.9265	52.6858	39.8014
BLGH_00873-mRNA-1	mRNA	36.838	31.1152	11.76	25.3836	11.3641	12.5477	46.0762	18.1394	22.8006	13.9396	11.6461	14.8763	21.0966	29.6681	12.7639	13.6861	13.7893	14.737
BLGH_00874-mRNA-1	mRNA	67.5882	66.6032	2907.46	1621.72	823.074	1052.38	0	55.1766	3053.55	1797.28	784.149	1164.04	25.4014	106.25	2451.62	1192.75	459.549	938.646
BLGH_00875-mRNA-1	mRNA	59.6244	53.2716	55.5168	104.082	127.866	99.1981	22.1471	90.8604	59.8235	112.528	129.966	71.5129	31.8698	31.028	44.7615	137.833	117.958	89.0145
BLGH_00876-mRNA-1	mRNA	36.3255	4.77281	9.01946	13.5085	5.30962	6.76492	28.9133	0	12.8852	22.7185	3.95293	7.36311	0	8.75161	18.1803	14.9952	13.8887	4.7763
BLGH_00877-mRNA-1	mRNA	0	24.524	34.7584	50.3566	29.041	43.8089	41.2679	18.8117	17.3402	63.5171	22.5897	50.1988	72.7462	13.4905	46.1088	50.5104	26.4068	45.3995
BLGH_00878-mRNA-1	mRNA	82.436	83.7341	60.2246	43.6949	43.1263	43.0778	32.8075	43.7148	39.765	70.074	39.1139	44.119	111.216	112.747	61.5204	63.6094	45.8432	59.6314
BLGH_00879-mRNA-1	mRNA	638.381	445.872	269.045	293.255	299.391	375.097	953.839	361.656	347.327	339.303	333.702	401.142	359.179	291.41	265.817	282.943	349.677	364.216
BLGH_00880-mRNA-1	mRNA	70.4034	80.6099	63.6803	60.0628	69.8991	79.8611	117.412	105.827	42.8112	61.0519	67.7518	77.7631	50.3989	52.3391	58.0808	57.295	84.1409	80.8303
BLGH_00881-mRNA-1	mRNA	346.051	308.308	164.195	248.249	222.793	308.953	475.416	192.636	249.703	225.233	241.419	297.742	389.571	180.904	161.786	179.64	217.445	289.135
BLGH_00882-mRNA-1	mRNA	94.1303	153.91	72.0641	39.8092	201.926	252.581	55.4986	93.6049	71.549	61.7564	216.487	223.842	171.205	114.902	42.2787	61.308	172.025	232.199
BLGH_00883-mRNA-1	mRNA	43.6352	53.1627	31.0258	39.0484	36.2335	40.9219	37.8889	50.3748	51.5601	54.8356	48.8617	38.9865	103.365	25.8038	61.1635	78.6008	46.4605	46.1184
BLGH_00884-mRNA-1	mRNA	7262.19	5506.87	5172.48	6881.81	9072.23	9616.69	7556.78	5775.97	5775.16	6772.66	8940.53	9160.2	6596.68	4788.25	5419.93	6870.94	8615.1	9361.72
BLGH_00885-mRNA-1	mRNA	23.1271	29.627	25.8406	21.6274	41.1511	36.1042	9.204	44.0535	25.0501	39.9622	60.7633	37.9776	23.178	8.77561	25.5422	45.8251	54.5754	38.9367
BLGH_00886-mRNA-1	mRNA	0	42.827	16.1865	32.7989	34.2496	25.3553	23.0616	13.1405	0	25.1822	33.0145	28.3328	58.0748	40.8352	13.8036	21.5286	61.9694	26.173
BLGH_00887-mRNA-1	mRNA	302.593	62.7754	124.562	137.958	171.954	202.206	392.965	98.2326	108.949	131.828	197.369	258.777	63.8442	124.316	253.835	197.228	177.981	213.496
BLGH_00888-mRNA-1	mRNA	254.806	81.2045	142.351	123.811	18.6372	18.294	86.3036	118.023	147.114	147.642	15.3162	22.4237	211.901	94.0419	125.856	124.879	25.5014	11.4109
BLGH_00889-mRNA-1	mRNA	0	0	50.1128	39.7346	14.8895	15.2175	0	24.4095	89.4891	37.1252	16.2609	18.6736	0	29.1747	40.7928	47.2116	20.1766	20.4602
BLGH_00890-mRNA-1	mRNA	0	0	0	0	2.46623	3.56558	0	9.30347	5.84708	9.55122	3.50129	2.28268	0	0	22.2112	0	0.809486	1.91095
BLGH_00891-mRNA-1	mRNA	388.261	327.088	233.92	155.875	108.369	117.606	290.858	207.165	232.623	163.843	79.8648	155.898	244.151	211.292	249.272	154.618	76.4269	106.389
BLGH_00892-mRNA-1	mRNA	0	28.2258	0	10.965	12.2442	6.13674	0	0	27.2148	19.758	10.0402	4.44598	31.8959	0	0	7.88265	9.04247	5.53428
BLGH_00893-mRNA-1	mRNA	0	0	0	0	406.041	278.847	0	0	0	7.13629	362.703	457.718	0	0	0	21.3532	378.313	244.735
BLGH_00894-mRNA-1	mRNA	50.3317	20.8312	15.4652	24.7725	24.2985	23.7961	34.0523	12.7832	23.5283	20.2062	22.7035	22.1138	25.2213	21.8268	16.5673	26.8023	31.6993	22.5287
BLGH_00895-mRNA-1	mRNA	0	22.1181	0	0	19.7131	18.4386	0	0	0	20.7229	14.4706	18.1369	0	0	17.1991	0	20.8486	18.7939
BLGH_00896-mRNA-1	mRNA	319.587	249.694	119.56	147.185	171.964	185.908	283.902	245.37	188.697	146.206	179.07	186.242	251.658	189.327	138.911	156.898	183.136	175.538
BLGH_00897-mRNA-1	mRNA	129.319	384.939	338.808	421.4	32.3748	40.0822	74.5365	465.969	426.062	425.594	39.3058	36.3264	44.6909	286.203	425.67	407.552	29.8446	36.1736
BLGH_00898-mRNA-1	mRNA	1465.19	615.199	587.22	365.276	51.9816	106.831	1863.41	681.85	552.007	485.127	77.8376	134.71	1803.6	621.58	707.703	427.985	97.2864	150.699
BLGH_00899-mRNA-1	mRNA	274.497	429.516	357.822	396.305	427.585	463.78	410.49	485.905	422.984	372.498	436.154	496.204	458.504	400.402	291.094	428.53	388.644	479.323
BLGH_00900-mRNA-1	mRNA	48.1335	173.918	107.562	63.1751	64.9131	78.7121	63.8532	101.875	65.8558	87.6542	70.107	66.0547	241.198	187.862	118.134	79.4785	77.2435	73.2654
BLGH_00901-mRNA-1	mRNA	88.0005	79.285	28.093	48.2626	76.2929	82.6049	20.0126	77.542	78.8342	107.703	80.7399	86.1229	69.2956	98.1315	72.9608	68.5019	82.7482	82.6173
BLGH_00902-mRNA-1	mRNA	30.9759	35.2727	28.842	29.1367	15.5052	19.884	10.9579	41.2095	12.5573	23.6462	18.1504	17.3845	13.7974	19.4032	15.5029	62.2297	13.4732	16.3538
BLGH_00903-mRNA-1	mRNA	48.535	60.5817	27.1148	46.184	51.3998	59.6914	103.017	82.1794	108.831	46.871	56.5229	52.0259	0	143.826	64.4643	56.099	49.2863	47.5703
BLGH_00904-mRNA-1	mRNA	74.0061	296.572	16.0785	96.3233	70.6696	56.0435	107.993	304.317	67.5029	87.8045	73.9512	51.6698	65.9281	151.552	46.2984	85.5396	60.6146	59.3132
BLGH_00905-mRNA-1	mRNA	261.756	188.791	234.908	200.102	223.491	236.647	172.882	169.738	237.485	280.519	249.278	221.49	387.918	124.381	152.445	267.605	234.806	212.784
BLGH_00906-mRNA-1	mRNA	50.563	18.1186	17.9759	18.0992	20.1944	19.8744	43.9044	0	12.5782	35.005	19.3926	15.361	78.315	0	3.18536	3.4155	15.6722	15.9449
BLGH_00907-mRNA-1	mRNA	45.6419	115.44	80.7454	95.099	56.7382	30.2951	48.4383	125.581	30.3561	81.2278	64.7587	29.0673	76.2375	143.5	20.4269	61.2335	63.6391	34.6677
BLGH_00908-mRNA-1	mRNA	60.2417	75.194	86.9419	69.1836	47.0382	44.9002	0	87.4295	57.2375	65.2405	50.3007	40.6754	20.1248	97.9664	37.3975	74.6037	51.3483	46.7547
BLGH_00909-mRNA-1	mRNA	0	0	0	0	1.43962	1.62499	0	0	8.81724	0	8.98183	2.01238	0	0	0	0	8.13789	1.33895
BLGH_00910-mRNA-1	mRNA	142.27	48.3437	35.6296	74.3698	59.5447	78.1148	121.05	92.5594	64.8843	50.7608	63.4775	81.1117	78.6669	104.246	72.2426	34.0226	68.9194	79.6814
BLGH_00911-mRNA-1	mRNA	183.431	275.655	102.476	146.709	261.864	244.654	346.755	428.441	188.226	204.979	240.646	256.217	80.4278	218.753	187.691	211.545	248.461	233.431
BLGH_00912-mRNA-1	mRNA	164.81	321.139	298.805	332.427	468.544	507.659	190.583	269.654	348.164	403.862	463.911	490.964	261.784	173.959	263.436	345.047	476.805	472.959
BLGH_00913-mRNA-1	mRNA	26.4106	41.0288	42.5282	35.7853	55.0457	54.9122	7.41937	44.5305	34.0092	34.3355	58.1106	48.1549	60.7225	51.8763	39.2953	54.64	78.1778	50.8872
BLGH_00914-mRNA-1	mRNA	78.588	52.8877	62.1086	64.1521	48.171	40.201	90.0141	42.4232	74.7418	85.6778	51.4078	42.318	74.9191	36.5741	74.3838	57.9196	70.7379	44.2399
BLGH_00915-mRNA-1	mRNA	25.0618	40.9257	40.0033	42.2916	25.1044	30.1632	39.8959	11.6912	18.7775	31.7103	25.6913	27.4201	0	15.5261	33.4939	35.4705	34.6991	31.7921
BLGH_00916-mRNA-1	mRNA	0	76.0704	88.4644	37.0203	42.7429	43.5615	55.1418	59.2491	69.9606	45.4665	52.1917	41.992	19.8373	40.7727	43.7215	24.5126	57.176	45.7739
BLGH_00917-mRNA-1	mRNA	52.8071	124.89	143.574	89.4088	96.2507	91.0674	140.106	237.583	89.1086	83.0517	101.049	87.6564	144.657	131.295	107.343	89.8114	90.5784	85.7378
BLGH_00918-mRNA-1	mRNA	53.5582	32.6262	108.804	28.757	10.9371	14.6604	11.6263	19.4324	136.563	53.6028	7.7947	16.671	24.3983	27.449	106.283	49.4437	8.6077	10.8638
BLGH_00919-mRNA-1	mRNA	0	4.52429	32.0618	27.1167	5.84034	4.85206	0	0	44.4949	10.4511	5.83682	6.60243	0	0	47.7238	0	1.44941	4.87321
BLGH_00920-mRNA-1	mRNA	0	15.007	148.888	119.927	19.6085	31.553	0	0	273.473	42.5446	14.1619	33.0587	0	0	181.384	115.515	17.7283	26.654
BLGH_00921-mRNA-1	mRNA	53.5582	26.8686	108.804	28.757	10.9371	15.1659	11.6263	19.4324	136.563	53.1998	7.7947	16.4843	24.3983	27.449	106.283	49.4437	8.6077	10.8638
BLGH_00922-mRNA-1	mRNA	47.6605	62.6212	13.3131	15.6386	20.3078	25.7439	25.2903	80.6987	47.0951	44.7114	21.5435	23.5425	0	106.787	52.2936	66.8928	15.7984	24.9711
BLGH_00923-mRNA-1	mRNA	5.32614	39.8888	62.4862	37.749	14.4098	12.1265	29.6754	30.9196	47.3667	16.7532	14.5455	11.0586	96.0818	101.628	49.827	55.4058	13.7877	10.4406
BLGH_00924-mRNA-1	mRNA	122.109	169.607	149.429	174.004	175.32	244.121	118.019	159.285	93.4784	136.693	176.702	233.034	171.911	121.037	124.409	147.62	220.646	276.237
BLGH_00925-mRNA-1	mRNA	52.1622	80.9581	109.28	57.7654	32.8129	42.65	132.34	80.4352	82.519	55.5911	33.2185	46.0969	104.554	59.3792	88.6734	32.299	49.093	46.5312
BLGH_00926-mRNA-1	mRNA	21.442	11.269	25.9542	7.73918	18.716	25.3105	0	12.9662	6.51926	24.8482	19.0479	21.8095	35.8153	35.6443	20.4308	23.0133	41.0658	22.4362
BLGH_00927-mRNA-1	mRNA	227.95	104.343	102.7	102.784	79.2111	94.0702	76.0865	58.6951	130.788	64.5188	86.142	97.6067	58.9554	44.6432	118.473	100.169	80.5514	88.0127
BLGH_00928-mRNA-1	mRNA	29.3684	54.9867	0	21.6821	17.9504	21.9437	0	45.2866	16.7423	23.0944	14.9345	20.7548	51.5079	35.0237	7.63184	20.0035	18.5428	25.4021
BLGH_00929-mRNA-1	mRNA	167.801	13.2285	627.048	397.898	132.955	258.792	103.881	5.41182	594.367	373.791	191.239	346.912	0	11.3196	591.101	396.217	102.298	258.362
BLGH_00930-mRNA-1	mRNA	43.6186	56.4918	64.4017	25.1488	13.6105	20.4028	44.6378	47.4782	39.7857	45.3898	11.9707	16.8977	43.7147	68.9069	43.1809	42.4424	7.86863	14.3819
BLGH_00931-mRNA-1	mRNA	12.6482	56.8937	22.0296	18.749	38.5591	28.72	7.10634	91.7822	14.0816	21.6782	37.9047	24.1947	20.8782	74.5314	9.92492	32.8013	46.9993	22.3874
BLGH_00932-mRNA-1	mRNA	104.165	118.614	316.83	313.308	58.9631	94.8476	23.0306	130.179	220.374	212.684	58.3108	86.6436	86.9953	168.141	265.676	239.364	74.1721	86.9868
BLGH_00933-mRNA-1	mRNA	85.8853	793.138	246.76	179.956	108.187	63.9223	39.0631	449.618	187.452	262.025	120.51	61.3005	0	524.09	202.994	278.058	104.58	58.9636
BLGH_00934-mRNA-1	mRNA	91.2123	87.8856	90.5905	119.716	116.469	119.056	96.8007	102.96	127.107	106.541	102.12	118.815	101.57	83.5052	86.033	170.692	132.458	128.812
BLGH_00935-mRNA-1	mRNA	78.2744	49.5525	34.4533	36.4242	41.2413	35.2172	117.053	74.8732	40.566	27.0949	41.5466	35.1237	38.0348	53.4882	48.9002	48.174	48.2982	38.4396
BLGH_00936-mRNA-1	mRNA	103.979	68.3089	103.27	47.7651	69.0377	63.233	96.5557	184.44	86.9383	74.115	67.1281	55.982	133.154	157.82	51.0388	78.6915	58.9034	70.394
BLGH_00937-mRNA-1	mRNA	0	18.0587	0	8.11772	2.72918	4.92669	51.0524	0	0	12.1354	7.24816	4.04088	0	0	6.34965	0	8.09945	6.00097
BLGH_00938-mRNA-1	mRNA	38.3248	277.312	77.9962	159.527	4.17874	2.80166	8.71561	293.005	140.452	154.539	7.52751	2.99937	10.9741	261.17	156.503	194.593	5.70376	3.51149
BLGH_00939-mRNA-1	mRNA	58.4506	0	8.70782	23.0149	19.9243	24.3041	0	38.1736	24.88	27.4169	20.256	26.9191	35.1476	35.4867	8.77605	17.3726	25.7105	34.1093
BLGH_00940-mRNA-1	mRNA	0	0	154.66	157.869	38.0297	5.52216	0	0	124.079	126.43	94.5718	4.70674	0	12.4194	158.766	106.398	40.3831	8.79591
BLGH_00941-mRNA-1	mRNA	101.181	76.9163	28.2631	71.1426	30.4956	33.3921	86.2875	73.4226	70.8654	38.8853	35.9353	37.6926	0	21.939	16.2769	48.3312	35.5927	37.2784
BLGH_00942-mRNA-1	mRNA	30.2551	73.2576	0	27.2295	17.2721	20.3865	17.2011	36.0686	37.4523	29.337	12.6991	18.1612	51.9801	0	24.71	17.1283	17.0559	15.2661
BLGH_00943-mRNA-1	mRNA	119.142	99.7949	305.762	131.207	95.2316	138.889	71.1234	163.456	221.59	171.045	99.1542	146.674	149.256	206.668	216.082	164.145	122.123	143.512
BLGH_00944-mRNA-1	mRNA	353.085	311.606	174.563	254.063	384.642	354.133	325.806	392.264	228.719	265.628	436.727	336.126	209.813	310.303	212.2	230.627	445.965	327.226
BLGH_00945-mRNA-1	mRNA	0	56.9946	49.7105	41.6054	6.21165	7.09398	61.9713	64.5695	0	13.8102	8.16992	8.34786	0	19.2937	73.2231	19.284	3.51133	2.51187
BLGH_00946-mRNA-1	mRNA	107.5	275.427	90.0849	241.035	172.992	83.4455	280.463	325.034	84.4352	186.372	181.321	91.7736	496.788	264.171	96.2228	248.507	201.172	89.1787
BLGH_00947-mRNA-1	mRNA	106.516	65.311	66.1189	78.0563	48.0297	46.4317	32.9707	64.4119	41.8312	52.4119	51.1568	44.2512	71.1674	110.347	33.8311	57.1612	69.4948	55.7544
BLGH_00948-mRNA-1	mRNA	26.8263	36.5288	13.6244	15.8442	27.2092	21.0345	0	27.4303	5.56112	25.2336	29.626	20.3878	9.77649	11.6335	10.14	18.725	48.0416	23.0436
BLGH_00949-mRNA-1	mRNA	0	38.9477	23.2426	67.5737	78.9975	58.5465	0	37.7377	49.8068	47.3521	69.0526	50.1994	15.6358	36.0839	60.3638	56.6748	79.7895	52.0987
BLGH_00950-mRNA-1	mRNA	85.7227	96.541	133.409	108.492	121.052	92.6367	53.6101	106.638	101.926	83.1216	99.2928	83.5248	85.9115	10.6213	103.957	81.8945	76.7404	81.4192
BLGH_00951-mRNA-1	mRNA	103.963	76.8361	38.7204	54.5806	54.5661	47.8353	41.3748	59.7246	105.693	51.2752	50.3385	51.5438	0	43.2061	44.2771	45.0621	65.5043	48.8745
BLGH_00952-mRNA-1	mRNA	31.5645	16.9661	96.1854	133.324	182.226	310.851	18.2718	31.2341	117.781	168.88	182.941	429.897	31.634	29.8653	99.9218	117.269	114.141	323.783
BLGH_00953-mRNA-1	mRNA	182.9	164.785	84.6632	112.14	207.596	209.704	145.579	174.435	123.929	188.164	216.528	187.743	240.912	233.416	105.017	121.665	219.578	186.227
BLGH_00954-mRNA-1	mRNA	196.037	247.27	87.615	137.976	146.096	147.567	58.5133	256.059	83.8173	100.608	135.965	145.547	304.526	229.535	110.377	121.386	192.006	140.431
BLGH_00955-mRNA-1	mRNA	88.642	17.47	45.3944	66.8968	25.6687	29.1992	0	29.4817	23.582	55.6419	30.051	34.2355	88.8373	32.0337	58.8673	43.9099	55.501	37.9016
BLGH_00956-mRNA-1	mRNA	5.87279	3.47232	16.4046	15.0306	19.2778	47.7353	9.3489	9.58866	10.7135	21.3894	20.1309	53.5038	5.88573	2.54679	17.8049	15.2731	23.3604	47.1891
BLGH_00957-mRNA-1	mRNA	7.14995	5.6366	11.9833	8.44586	14.7743	42.2616	11.382	6.48551	22.0106	14.796	16.0923	44.0073	7.1657	3.10064	6.81277	26.5636	20.879	35.6205
BLGH_00958-mRNA-1	mRNA	0	14.7845	3.49239	14.1533	22.809	64.1409	24.8787	9.07261	23.5207	13.9713	29.7878	65.9079	6.26508	0	12.4545	37.16	32.7601	62.4847
BLGH_00959-mRNA-1	mRNA	168.846	99.8312	72.5603	63.2867	85.8332	267.515	105.964	83.6464	51.83	70.9568	109.101	265.438	191.997	60.5487	44.4399	55.4919	136.642	302.294
BLGH_00960-mRNA-1	mRNA	55.5414	30.1025	15.5145	5.46734	8.44385	9.88582	22.1041	0	3.1663	24.1367	12.6837	14.3009	0	12.043	16.8389	8.59785	12.493	18.3758
BLGH_00961-mRNA-1	mRNA	157.091	128.428	74.7596	182.127	265.503	216.911	148.192	71.774	127.366	141.11	252.036	225.221	145.775	199.326	85.677	197.424	253.657	218.904
BLGH_00962-mRNA-1	mRNA	142.931	102.331	17.9257	36.1794	36.2009	28.7935	195.028	84.6686	37.9141	52.8783	38.512	31.1452	257.258	53.1287	34.8689	44.7936	33.3354	26.719
BLGH_00963-mRNA-1	mRNA	0	3.58464	0	0.895203	0.733607	0.910502	0	9.89884	5.18438	1.12916	1.45589	0.323835	13.6713	7.88753	0	32.6605	0.574193	0.698284
BLGH_00964-mRNA-1	mRNA	0	0	0	0	1.38553	2.06992	0	0	0	0	0	0.688064	0	0	0	0	0	1.13457
BLGH_00965-mRNA-1	mRNA	17.3427	54.6879	0	6.82867	4.1432	6.23798	27.6079	36.1814	2.96601	4.66555	8.7375	5.62929	0	77.0885	9.01355	0	14.9193	12.6114
BLGH_00966-mRNA-1	mRNA	37.5636	42.4451	26.5816	46.3439	33.9069	36.1413	45.8447	59.0595	28.5523	45.1891	43.109	31.1285	25.0975	109.685	22.9937	37.2152	32.8878	29.8155
BLGH_00967-mRNA-1	mRNA	228.163	139.555	85.7105	64.6687	42.9624	44.3306	158.123	124.89	113.027	81.8951	49.1593	36.1517	199.097	153.536	106.316	75.5114	61.3494	46.7654
BLGH_00968-mRNA-1	mRNA	0	0	0	0	1.17318	0.654331	0	6.85972	0	0	0.356084	0.725023	0	0	0	0	0.596858	1.59402
BLGH_00969-mRNA-1	mRNA	0	0	0	10.3635	2.2865	4.6847	41.8988	0	0	18.5185	5.20501	5.04663	0	0	0	0	2.90816	6.77613
BLGH_00970-mRNA-1	mRNA	24.5698	24.2117	72.0629	19.3486	16.3133	18.3582	39.1126	26.7438	46.2221	20.8462	17.9316	19.7527	0	0	56.3994	24.3419	25.7904	19.143
BLGH_00971-mRNA-1	mRNA	3973.51	2006.59	1510.64	1899.47	344.089	681.072	2000.7	1920.73	1956.91	1783.26	776.83	1186.33	3066.21	1541.47	2348.87	1691.63	816.769	1604.92
BLGH_00972-mRNA-1	mRNA	107.289	67.6641	15.9836	53.5102	90.4535	94.474	85.3966	119.377	88.0749	82.8883	84.5998	93.4544	0	49.6286	59.4788	60.2331	66.6117	100.924
BLGH_00973-mRNA-1	mRNA	0	3.64792	0	7.28805	9.07354	10.6384	0	10.0736	8.44144	6.89456	10.8069	9.22744	18.5501	0	9.61991	16.0455	6.71978	14.0868
BLGH_00974-mRNA-1	mRNA	13.0801	0	0	5.15028	2.43496	3.97723	0	0	0	4.87221	3.07942	4.0128	0	0	0	6.4794	5.78103	5.13987
BLGH_00975-mRNA-1	mRNA	0	0	0	0	1.17398	0	0	0	0	0.460604	0	0	0	0	3.85606	0	1.75667	1.75932
BLGH_00976-mRNA-1	mRNA	85.7362	223.89	0	67.5171	62.2455	64.379	85.3023	112.765	75.7585	78.0655	66.0038	66.3439	279.257	0	68.6964	92.9042	63.9443	58.958
BLGH_00977-mRNA-1	mRNA	143.351	143.329	248.069	273.273	354.292	317.59	228.2	140.812	171.415	255.841	367.12	303.288	245.285	107.652	152.037	248.537	398.906	327.969
BLGH_00978-mRNA-1	mRNA	271.265	183.835	164.84	224.864	227.506	276.742	204.55	278.001	173.634	187.905	219.151	259.621	224.167	196.061	143.458	232.208	228.965	257.941
BLGH_00979-mRNA-1	mRNA	41.272	56.9386	92.2288	44.6897	26.037	23.8745	21.9003	64.8901	59.605	62.063	20.34	20.9897	0	101.422	44.0924	54.5189	39.9565	20.2569
BLGH_00980-mRNA-1	mRNA	667.495	211.283	180.803	290.701	272.491	255.166	128.798	282.551	149.904	141.479	269.721	260.849	253.396	473.671	229.527	90.1779	231.477	260.284
BLGH_00981-mRNA-1	mRNA	0	72.9933	23.2773	79.2953	93.7089	77.7321	70.013	18.4771	54.8956	47.1353	102.278	71.8511	0	28.1071	49.7266	92.8789	97.7756	75.6953
BLGH_00982-mRNA-1	mRNA	63.5426	77.4168	0	48.9024	7.67086	11.4385	114.947	48.206	52.6899	41.6	12.8381	15.1901	86.8399	22.5457	44.0335	22.8921	16.7774	10.8017
BLGH_00983-mRNA-1	mRNA	178.265	231.62	114.344	61.0926	50.0646	63.3608	176.048	179.665	145.286	107.664	51.2324	66.7699	115.796	204.718	76.0643	85.035	34.8083	74.2543
BLGH_00984-mRNA-1	mRNA	65.4394	74.2562	74.2252	27.3283	45.1103	56.8555	17.3622	30.9382	53.3583	46.6172	54.6033	49.7444	63.5962	30.9583	32.2932	36.8366	49.5811	54.5998
BLGH_00985-mRNA-1	mRNA	15.4564	57.8784	8.63497	13.6934	26.6152	23.0404	0	43.4622	7.04911	17.592	23.9437	20.8513	0	45.2441	0	11.4848	25.9833	22.5493
BLGH_00986-mRNA-1	mRNA	44.1194	20.289	36.9719	26.0579	58.222	53.77	23.4112	24.0116	21.798	41.3894	50.2726	50.314	51.586	9.56639	85.3514	23.6763	33.6598	57.6566
BLGH_00987-mRNA-1	mRNA	68.2221	24.6502	66.6983	26.8624	13.4761	12.438	31.6758	24.7529	22.0388	26.3532	17.025	18.874	0	29.5852	41.3667	23.9379	19.7425	13.1986
BLGH_00988-mRNA-1	mRNA	0	0	0	24.9604	21.9495	21.3438	20.1826	9.2001	10.1187	21.5138	15.6405	17.2598	0	0	9.88398	26.6915	12.8079	19.2407
BLGH_00989-mRNA-1	mRNA	31.831	85.3185	60.4618	37.6003	62.416	56.1131	20.2687	68.1402	29.0339	52.9601	62.3491	56.046	54.2319	73.1603	29.7785	30.7474	64.7145	55.9845
BLGH_00990-mRNA-1	mRNA	153.722	147.695	151.631	100.249	67.4573	83.5082	78.3839	167.324	149.525	144.144	71.8832	94.6356	48.144	103.119	142.312	180.257	74.2343	96.5318
BLGH_00991-mRNA-1	mRNA	0	5.81448	28.8434	0	19.0392	24.2865	64.5767	37.465	10.0912	7.93675	23.6153	27.4356	0	0	10.2222	12.7876	27.4754	33.3134
BLGH_00992-mRNA-1	mRNA	59.4866	110.103	67.9111	43.7905	58.226	54.8008	61.7588	64.7503	54.8491	49.4545	55.7268	51.6461	69.986	38.1346	42.1189	41.6388	67.688	61.2598
BLGH_00993-mRNA-1	mRNA	17.3401	69.4888	22.6038	14.2243	40.6726	37.658	34.5047	56.6234	32.2918	40.6679	50.8387	35.3698	46.3422	56.3978	26.536	35.0744	51.5484	36.706
BLGH_00994-mRNA-1	mRNA	0	31.8917	0	55.7509	63.3846	51.3033	169.048	216.5	103.78	79.5298	77.5256	51.0284	111.494	184.205	47.3071	42.584	71.8377	48.0553
BLGH_00995-mRNA-1	mRNA	255.082	244.509	197.564	75.3287	59.8602	70.2529	156.889	210.343	137.485	136.765	65.2942	65.6789	238.214	269.005	234.013	76.102	69.7297	69.4943
BLGH_00996-mRNA-1	mRNA	472.872	317.263	292.281	225.808	231.122	228.772	400.407	178.872	261.545	191.547	257.71	221.134	494.08	357.774	176.046	276.606	235.676	241.302
BLGH_00997-mRNA-1	mRNA	204.349	398.714	235.46	141.312	234.364	205.086	229.745	349.401	169.5	190.295	236.217	193.588	166.399	395.457	153.115	156.902	270.384	182.843
BLGH_00998-mRNA-1	mRNA	27.1256	27.3243	47.1462	6.52708	31.3451	34.0202	26.3886	20.7774	31.6148	24.4492	35.4216	31.801	36.2471	36.5969	17.7531	18.6625	29.1155	33.8695
BLGH_00999-mRNA-1	mRNA	25.1702	87.6385	58.5904	72.6787	33.476	66.4851	66.7807	132.421	110.009	56.6011	42.8234	68.7844	79.8812	21.8306	74.8566	77.9273	35.7573	69.6517
BLGH_01000-mRNA-1	mRNA	33.1021	36.534	81.3691	63.8662	74.2749	58.5748	21.0781	50.4436	42.2706	60.281	67.7067	55.0198	0	63.1621	38.9962	27.8758	83.8099	64.6491
BLGH_01001-mRNA-1	mRNA	43.1702	48.2132	108.53	41.0791	16.6979	158.907	22.9076	13.0528	55.7837	26.2052	12.1961	152.425	57.6871	0	73.5433	35.6415	14.31	100.288
BLGH_01002-mRNA-1	mRNA	0	43.3449	22.1161	7.79375	4.74921	102.463	17.5053	20.7472	3.00906	10.9229	3.56229	118.557	0	22.8899	6.85827	3.26835	7.35963	79.0315
BLGH_01003-mRNA-1	mRNA	0	11.412	16.1745	38.4744	19.5823	13.7418	23.0443	18.383	6.60196	25.1634	17.3128	17.2883	0	9.41647	11.2854	28.6834	16.4519	17.8497
BLGH_01004-mRNA-1	mRNA	140.026	54.0675	65.4556	22.504	41.7777	59.8707	179.69	63.2473	121.205	62.2113	36.0606	60.2726	65.8711	48.3309	99.0145	53.0842	38.4314	52.4807
BLGH_01005-mRNA-1	mRNA	0	17.0725	10.3702	22.536	23.7664	41.5976	9.84989	24.695	14.8149	15.8774	25.8711	38.5919	0	14.758	12.8634	17.6241	34.965	32.1392
BLGH_01006-mRNA-1	mRNA	30.8065	105.239	54.5	75.8126	70.0925	58.45	73.5613	145.307	96.0063	61.2006	59.9555	52.0368	51.4573	113.556	87.1716	92.834	73.4268	53.1065
BLGH_01007-mRNA-1	mRNA	36.7383	41.0299	6.84147	40.9861	49.3934	56.1269	131.588	46.6539	40.4912	38.5198	55.3548	57.8635	24.5462	53.1064	56.2214	25.7816	60.1165	63.9959
BLGH_01008-mRNA-1	mRNA	0	14.7452	7.5995	0	2.6589	2.82473	0	0	5.42833	2.81498	3.84301	3.3721	0	0	2.94579	5.8961	5.04588	3.84003
BLGH_01009-mRNA-1	mRNA	13.452	0	20.0405	13.2418	13.6339	18.3233	0	13.0154	14.3149	15.589	12.5834	18.2271	0	5.8336	1.55365	17.7697	13.1648	14.9061
BLGH_01010-mRNA-1	mRNA	92.4072	25.8005	105.4	151.605	135.324	124.299	24.5172	32.131	111.505	104.537	121.684	117.194	27.0115	31.7247	90.7176	89.6429	134.071	140.795
BLGH_01011-mRNA-1	mRNA	70.6918	0	59.2395	118.298	55.6219	49.2288	0	10.2596	43.5239	50.9085	62.0442	57.9747	49.5932	42.9186	31.842	29.7653	49.5436	47.8302
BLGH_01012-mRNA-1	mRNA	30.3882	7.98543	0	18.9451	19.3594	19.7572	16.125	27.5643	10.3942	16.3501	17.9332	16.9529	20.3034	8.78543	14.9163	20.0709	23.184	17.8888
BLGH_01013-mRNA-1	mRNA	0	7.06224	43.3742	28.2187	24.2367	86.103	19.0144	23.8359	46.3032	52.4016	36.8941	115.069	0	0	40.3515	54.7308	55.6192	120.2
BLGH_01014-mRNA-1	mRNA	156.842	23.9313	8.47957	12.9489	19.5904	22.8884	28.1893	42.2211	36.9187	23.4526	20.8685	29.7682	20.2823	43.8813	32.431	0	25.5556	26.5082
BLGH_01015-mRNA-1	mRNA	40.4332	29.8829	76.2366	62.6871	40.6454	73.6164	0	7.33515	46.1002	92.4575	50.4511	76.835	0	8.76712	112.077	97.6418	61.5887	83.5964
BLGH_01016-mRNA-1	mRNA	0	13.1182	31.8732	42.1206	16.7571	19.8512	0	22.4252	28.1878	16.5289	12.6258	19.847	0	0	32.1229	14.1308	12.6077	16.3203
BLGH_01017-mRNA-1	mRNA	0	17.823	33.6811	20.7712	13.0936	25.1502	0	10.9372	13.7477	13.7236	12.4903	24.5233	0	19.6085	9.13904	27.9981	12.8471	15.3852
BLGH_01018-mRNA-1	mRNA	0	17.9614	9.79119	14.4918	11.3538	17.9629	13.9499	6.35894	9.59158	14.2171	10.0347	20.4893	21.0776	10.6405	6.67981	19.968	13.0575	14.3438
BLGH_01019-mRNA-1	mRNA	0	31.2431	32.2047	26.9539	14.1294	21.9637	22.9416	23.53	9.8588	21.4725	10.45	16.1059	86.6592	40.6228	28.712	14.2778	16.606	14.0599
BLGH_01020-mRNA-1	mRNA	171.138	241.29	101.125	104.318	71.1507	90.1866	193.848	236.434	147.844	107.88	67.6261	93.8812	270.466	202.666	114.033	70.1026	74.7029	83.8087
BLGH_01021-mRNA-1	mRNA	22.0287	3.72131	5.27428	5.57599	14.5676	17.574	0	4.56721	12.9169	15.1085	15.7066	12.7576	78.8471	25.9294	11.449	12.4711	13.6106	14.2138
BLGH_01022-mRNA-1	mRNA	0	23.5229	9.52554	28.5329	31.247	18.1668	9.04759	49.4913	5.83209	26.1103	29.2766	17.7165	0	98.5883	5.41548	27.4501	32.2067	14.7093
BLGH_01023-mRNA-1	mRNA	93.5124	181.464	70.9957	98.1877	79.303	50.8931	104.967	153.985	81.4678	87.3291	77.6295	46.9469	64.8819	122.697	76.8483	103.335	109.077	46.8503
BLGH_01024-mRNA-1	mRNA	202.629	182.78	376.613	88.9909	29.3061	36.3261	372.191	202.179	319.886	91.9274	26.4209	38.276	179.644	194.332	357.793	84.9325	31.2462	36.3621
BLGH_01025-mRNA-1	mRNA	45.3432	46.4697	7.5995	40.1711	59.6494	53.199	57.7455	78.146	26.3662	47.104	61.7016	51.3081	56.8039	77.6709	41.241	41.5534	64.0576	56.1771
BLGH_01026-mRNA-1	mRNA	236.739	93.3156	111.593	91.7593	89.9776	76.5933	182.544	139.58	134.96	64.9125	79.8402	84.4629	170.531	134.747	74.3372	78.7919	114.441	89.1512
BLGH_01027-mRNA-1	mRNA	88.5569	129.002	167.78	294.872	322.494	280.294	186.944	149.479	174.72	234.571	314.145	235.358	119.622	160.293	177.433	275.604	373.042	292.58
BLGH_01028-mRNA-1	mRNA	338.103	308.35	133.331	249.288	405.944	417.418	543.503	464.234	166.29	243.1	404.548	387.844	298.983	313.367	243.485	206.891	381.95	395.192
BLGH_01029-mRNA-1	mRNA	85.5283	205.648	124.232	62.3019	119.625	81.127	88.4992	164.47	25.3541	77.1682	126.935	94.7881	0	44.5082	47.4152	150.405	177.935	96.4219
BLGH_01030-mRNA-1	mRNA	437.451	349.787	481.795	1049.47	1470.47	1353.36	387.982	346.915	541.514	926.982	1294	1152.96	413.362	336.048	561.897	1108.25	1401.92	1278.03
BLGH_01031-mRNA-1	mRNA	78.2428	88.7465	24.0859	21.377	46.0545	43.3307	48.2968	130.356	21.8471	27.6246	49.412	38.5863	62.412	98.3298	22.1307	16.6108	57.5174	39.6672
BLGH_01032-mRNA-1	mRNA	14.6509	4.33122	14.3237	39.6604	42.0924	38.9528	11.6614	0	25.8918	48.2063	47.1854	34.1718	14.6832	11.1186	16.4982	58.9673	35.4984	37.8514
BLGH_01033-mRNA-1	mRNA	28.8046	29.1958	48.2763	36.4557	25.9427	26.6417	0	34.3394	55.3618	41.8958	26.8155	26.6233	12.372	33.9052	25.664	14.2687	42.9989	33.3432
BLGH_01034-mRNA-1	mRNA	116.671	31.9918	48.1765	91.8782	122.634	118.88	84.7892	34.9695	46.269	71.3816	121.908	94.0402	25.4191	32.9971	52.7284	96.7429	139.162	115.429
BLGH_01035-mRNA-1	mRNA	317.741	112.925	87.3004	70.759	181.328	201.728	207.3	198.442	112.84	104.774	183.652	200.379	302.78	124.238	109.191	163.848	214.759	220.823
BLGH_01036-mRNA-1	mRNA	9.32363	22.9694	18.2308	11.9313	19.5551	12.6538	9.27644	54.9718	9.03585	10.9977	17.6481	11.6458	0	19.2056	4.03816	5.1959	33.0398	11.4545
BLGH_01037-mRNA-1	mRNA	0	116.549	24.5326	40.3449	49.3389	44.2911	48.9336	156.142	25.3676	33.9259	53.0975	42.645	61.6136	192.972	27.8947	50.0315	83.7327	42.7625
BLGH_01038-mRNA-1	mRNA	0	0	16.231	6.67313	3.72582	0.897774	0	0	29.8127	13.6277	2.18877	1.80384	0	0	22.6498	1.19932	1.83438	1.92462
BLGH_01039-mRNA-1	mRNA	0	0	202.476	57.3926	13.1026	25.5347	0	8.57605	100.612	92.6095	19.7362	17.7832	0	0	128.307	83.9125	14.4264	24.27
BLGH_01040-mRNA-1	mRNA	56.56	39.2379	34.126	27.1699	42.5654	38.1544	19.8084	36.118	32.5016	44.0088	39.159	37.7155	40.8129	38.2633	34.4913	33.0609	47.496	42.2845
BLGH_01041-mRNA-1	mRNA	49.2799	47.3477	30.9724	35.1696	39.8296	37.3239	58.8366	43.5829	15.4514	28.0443	36.9519	36.4293	43.2149	66.7835	30.9483	39.6686	48.5195	41.1778
BLGH_01042-mRNA-1	mRNA	150.704	38.1878	0	82.6518	273.6	1108.8	0	0	71.1854	101.579	341.013	1073.82	0	0	0	197.298	387.408	1031.53
BLGH_01043-mRNA-1	mRNA	0	0	0	0	0	0	0	0	0	0	0	0.314934	0	0	0	0	0	0
BLGH_01044-mRNA-1	mRNA	0	0	0	0	0	0	0	0	0	0	0	0.233299	0	0	0	0	0	0
BLGH_01045-mRNA-1	mRNA	57.4278	50.3029	32.0829	66.5801	50.6021	46.1391	35.552	87.976	39.286	49.1207	33.5297	47.1213	95.9238	19.3698	68.5376	69.5385	46.1297	53.4907
BLGH_01046-mRNA-1	mRNA	72.1177	53.9378	17.5622	47.5092	44.2	56.8649	79.4799	34.553	38.372	48.2924	47.1566	55.0839	77.8363	40.0956	49.6555	28.6253	51.7805	51.8251
BLGH_01047-mRNA-1	mRNA	0	0	71.9875	56.5913	12.2398	18.7818	0	0	71.198	44.3055	11.4811	24.7885	0	0	52.3745	74.8781	10.3262	23.8622
BLGH_01048-mRNA-1	mRNA	0	0	0	0	0.2796	0.877191	0	0	0	0	0.424323	0.740541	0	0	0	0	0.355619	0.661431
BLGH_01049-mRNA-1	mRNA	53.7932	27.5648	42.0733	30.7125	56.4121	62.8736	59.9434	70.2637	31.893	47.6445	47.6181	59.4403	21.5647	30.3263	55.916	53.2942	60.2866	65.4555
BLGH_01050-mRNA-1	mRNA	0	0	21.612	45.6967	17.0093	27.6243	0	0	71.8316	23.3302	11.4495	32.6069	0	9.58638	45.9563	24.6383	15.1786	28.8552
BLGH_01051-mRNA-1	mRNA	0	0	0	0	1.34832	1.09872	0	0	0	0	1.48815	1.13626	0	0	0	0	6.85961	0.0892201
BLGH_01052-mRNA-1	mRNA	0	8.40225	101.224	112.26	20.1716	33.7911	0	0	88.7094	74.9899	27.0995	36.347	0	16.177	81.2442	101.633	30.6188	39.3782
BLGH_01053-mRNA-1	mRNA	273.513	229.807	237.245	238.772	69.8536	81.9117	151.819	254.624	274.098	202.57	69.2726	81.3667	144.271	210.691	249.392	193.427	51.3533	56.8273
BLGH_01054-mRNA-1	mRNA	0	0	38.256	37.9933	29.6671	38.3656	19.8199	33.8803	44.006	39.6779	37.4018	43.5165	18.7168	0	28.0406	55.5074	31.4442	49.1494
BLGH_01055-mRNA-1	mRNA	0	17.0291	0	8.50542	14.2976	14.7117	0	20.9	11.4934	16.6884	13.9004	13.5103	0	12.49	8.73195	13.3755	12.2748	14.6024
BLGH_01056-mRNA-1	mRNA	0	0	89.8794	53.1665	17.4705	22.4993	0	0	47.1681	63.732	21.7517	27.165	0	0	31.8536	37.0013	21.0414	34.9834
BLGH_01057-mRNA-1	mRNA	0	0	116.49	153.649	42.2175	63.9767	0	8.64629	211.928	138.079	45.2189	82.1812	0	0	147.592	140.18	46.0787	80.7255
BLGH_01058-mRNA-1	mRNA	0	10.3255	29.2691	15.4717	30.9657	35.6006	0	0	41.8139	56.9193	38.3597	40.8998	0	0	51.055	55.1493	40.7286	43.8958
BLGH_01059-mRNA-1	mRNA	277.498	280.124	381.9	78.6173	73.0776	91.7567	247.811	388.003	296.328	126.616	44.7436	87.0609	278.11	176.107	287.277	83.8185	39.1015	64.5642
BLGH_01060-mRNA-1	mRNA	160.512	177.153	116.574	252.015	300.746	303.729	73.4616	232.952	126.276	191.657	310.699	277.122	120.649	127.033	102.888	227.601	235.627	263.749
BLGH_01061-mRNA-1	mRNA	9.64106	0	75.4058	9.4904	22.3746	18.3042	15.3476	27.9844	10.9923	18.355	16.7055	15.6338	0	100.343	26.7241	2.38791	15.8268	16.6345
BLGH_01062-mRNA-1	mRNA	0	15.2312	83.2658	45.6446	12.1259	9.66158	0	0	33.9868	26.9591	17.3626	15.8464	0	0	16.2577	32.8137	8.88765	16.705
BLGH_01063-mRNA-1	mRNA	0	18.9527	69.0736	82.4912	12.9575	15.4863	0	9.96895	92.4135	79.601	12.5489	20.6213	0	14.8939	91.6298	73.156	8.89073	14.3335
BLGH_01064-mRNA-1	mRNA	44.7987	46.7945	140.154	85.5512	41.0863	64.9028	74.8808	68.2677	66.9116	73.0522	38.8967	64.0796	94.2844	41.7688	72.1782	65.4651	50.4185	54.086
BLGH_01065-mRNA-1	mRNA	191.919	56.2752	40.5337	40.5485	37.5279	39.8356	182.564	67.9351	40.5613	42.6214	35.7496	36.2218	222.835	95.4069	52.7114	30.7236	66.6462	40.8894
BLGH_01066-mRNA-1	mRNA	0	63.6867	25.7898	27.2651	41.3067	36.3928	55.1156	46.8982	31.5801	38.5941	38.8643	44.2318	13.8795	126.121	53.5833	37.7315	52.9016	40.3667
BLGH_01067-mRNA-1	mRNA	438.743	238.637	90.3758	91.6853	42.617	28.4119	431.157	202.765	116.256	86.8366	40.0242	26.6811	275.125	176.447	77.708	46.7456	29.7135	28.8947
BLGH_01068-mRNA-1	mRNA	69.7535	76.2355	77.9377	25.5927	43.4804	41.3143	121.135	55.2186	52.779	65.8748	51.296	43.0594	63.552	105.872	53.2811	44.7622	74.0697	37.6348
BLGH_01069-mRNA-1	mRNA	0	43.5141	0	0	0.782881	0.467835	100.421	0	0	10.4434	0	1.12315	0	27.3563	8.19647	0	1.99147	1.70954
BLGH_01070-mRNA-1	mRNA	27.5146	21.6909	10.2476	81.2539	9.3335	13.3657	0	44.9239	64.8335	43.6528	8.11871	8.69234	64.3423	0	61.9677	46.5682	14.9113	17.3571
BLGH_01071-mRNA-1	mRNA	84.1388	141.705	12.8197	45.1767	80.6883	81.8568	97.4114	94.3591	19.1863	57.6165	70.8786	70.3981	53.6608	335.022	51.6804	39.7847	89.3451	75.1077
BLGH_01072-mRNA-1	mRNA	0	78.4785	450.213	255.716	187.318	154.758	67.9166	106.638	239.975	178.93	161.779	159.609	38.0069	78.1178	341.64	255.957	146.659	167.777
BLGH_01073-mRNA-1	mRNA	72.8146	71.7534	0	61.642	57.6537	48.7631	17.3871	58.1223	28.2269	50.6291	49.5077	43.9192	116.76	44.2075	18.922	61.3184	48.043	53.4104
BLGH_01074-mRNA-1	mRNA	457.269	470.526	258.149	1006.38	1385.87	1880.45	375.457	431.366	333.67	787.294	1463.18	1929.25	414.86	559.412	272.68	805.912	1882.72	1759.67
BLGH_01075-mRNA-1	mRNA	132.215	59.5602	71.2259	119.923	151.72	165.291	165.372	94.2294	128.134	141.883	155.012	150.348	66.2531	120.816	107.983	174.262	178.436	170.152
BLGH_01076-mRNA-1	mRNA	0	32.0365	32.4328	23.6207	15.034	21.2402	12.3222	14.0425	47.6574	20.5033	17.0571	24.9555	34.9092	11.7487	22.1266	21.0891	18.9382	22.9699
BLGH_01077-mRNA-1	mRNA	42.4925	26.5197	33.6303	22.3085	15.7766	16.2557	39.4589	10.2783	46.8332	22.8627	17.8069	19.1468	0	23.0341	34.354	0	13.3028	18.2969
BLGH_01078-mRNA-1	mRNA	25.0618	50.3809	25.2021	22.2031	28.2725	30.2216	35.9063	64.5612	29.1459	25.1015	34.7405	28.846	7.5351	34.7785	32.9977	37.8647	51.5061	32.1705
BLGH_01079-mRNA-1	mRNA	120.865	46.8057	74.6309	55.1049	45.684	46.5168	59.0719	83.8599	50.2869	72.6657	44.6094	46.1988	138.132	44.1384	33.7966	43.0659	41.0348	45.5693
BLGH_01080-mRNA-1	mRNA	0	0	6.66475	0	0.789622	0.589829	0	0	0	0.987494	0.674063	0.784263	0	0	0	0	0.878769	1.9398
BLGH_01081-mRNA-1	mRNA	85.1058	57.774	55.4699	70.4337	26.0726	47.7817	48.9234	26.3042	74.3928	88.5803	29.7427	49.4385	110.565	18.4535	89.5565	81.9743	20.2003	49.9859
BLGH_01082-mRNA-1	mRNA	22.6082	7.63841	5.41303	3.17927	1.04215	0.718578	0	14.0621	5.15538	4.81218	1.21659	0.230017	35.6054	0	6.15486	12.7991	1.52941	0.204229
BLGH_01083-mRNA-1	mRNA	175.206	204.717	132.839	155.221	175.582	187.852	179.3	292.875	154.103	175.069	161.575	207.359	163.05	350.05	144.179	164.282	189.442	168.389
BLGH_01084-mRNA-1	mRNA	31.9832	50.4273	58.0707	26.7609	58.8444	48.7437	114.557	55.121	10.9398	66.8476	51.2021	50.5932	120.201	27.7396	33.2454	106.942	53.5135	50.9939
BLGH_01085-mRNA-1	mRNA	22.043	12.1642	12.3146	61.6237	66.5854	56.0397	14.0361	35.1904	77.408	67.5109	54.2201	50.5496	30.9282	28.6774	34.3693	44.769	54.9747	52.9667
BLGH_01086-mRNA-1	mRNA	0	9.01656	0	0	2.08184	2.43158	18.2072	2.76654	0	3.15579	1.5797	2.63163	61.1338	6.61325	0	0	1.20357	4.33938
BLGH_01087-mRNA-1	mRNA	230.456	85.6482	69.8917	99.816	81.8797	82.3309	41.9272	145.731	61.5601	81.7549	71.8035	84.8771	178.172	77.0962	57.0359	86.4349	76.2872	90.7666
BLGH_01088-mRNA-1	mRNA	529.55	658.311	268.533	287.102	242.657	186.667	599.821	577.885	217.357	279.525	242.896	165.271	685.849	484.02	268.167	234.069	249.992	175.559
BLGH_01089-mRNA-1	mRNA	66.889	123.04	27.4036	16.6804	40.1227	50.0696	163.27	46.9205	66.0955	58.3207	47.7884	49.3473	116.196	87.0212	51.7603	26.5075	63.4901	59.5776
BLGH_01090-mRNA-1	mRNA	31.2756	36.2989	16.5019	27.7081	30.8575	26.8931	55.3196	61.1513	17.4334	32.7922	29.6489	26.0243	59.2063	29.3864	19.2651	20.2267	43.224	25.6156
BLGH_01091-mRNA-1	mRNA	46.723	26.0905	52.205	140.278	206.718	203.517	49.5856	40.9683	81.6831	142.776	231.95	169.96	54.6302	131.702	97.8082	178.408	278.532	197.07
BLGH_01092-mRNA-1	mRNA	110.76	126.413	33.2476	59.559	88.8142	76.7233	84.2118	105.565	51.6443	65.1352	90.5104	70.8028	125.915	93.1964	49.2599	66.7402	105.368	72.4717
BLGH_01093-mRNA-1	mRNA	0	43.7542	18.0873	42.7968	60.7293	63.3886	80.9904	73.8377	51.6792	46.7075	76.2218	67.8552	152.966	68.195	56.0894	96.227	100.749	73.3251
BLGH_01094-mRNA-1	mRNA	0	42.4912	16.7288	21.8124	23.5979	30.2242	71.5022	27.1615	7.51103	30.4873	22.1642	33.2681	48.0162	66.2264	24.3819	23.7331	23.822	33.8122
BLGH_01095-mRNA-1	mRNA	0	136.842	36.3654	64.0761	54.1252	58.3322	51.8111	15.7451	56.8995	65.5557	58.4384	72.2121	43.4912	0	30.0721	0	95.8979	71.8357
BLGH_01096-mRNA-1	mRNA	186.27	107.602	145.329	125.823	38.9801	55.543	81.7998	102.542	210.913	161.896	35.8688	58.3768	93.3404	58.4944	105.713	139.998	41.5686	68.7568
BLGH_01097-mRNA-1	mRNA	0	18.8947	142.826	18.8745	26.7705	11.376	0	40.582	51.0102	22.4846	21.0658	19.1702	208.177	0	52.5952	15.8302	11.0974	20.0632
BLGH_01098-mRNA-1	mRNA	27.1971	59.374	79.4767	60.5461	66.7269	55.2117	35.8017	58.0687	84.2014	76.1098	72.8556	48.6926	16.7736	33.1147	57.2657	66.3258	75.4903	56.8471
BLGH_01099-mRNA-1	mRNA	351.489	515.221	306.82	493.045	217.017	227.438	349.71	689.46	330.622	373.685	250.94	278.005	407.305	423.937	325.399	364.553	174.073	239.326
BLGH_01100-mRNA-1	mRNA	22.8063	7.35511	13.8994	20.409	16.8536	42.3921	0	10.5315	21.7478	12.1849	19.915	42.6729	6.23361	20.6795	16.8818	5.6487	29.5192	48.5829
BLGH_01101-mRNA-1	mRNA	223.758	272.615	175.008	213.854	168.889	192.406	216.959	175.657	267.18	187.238	186.272	187.306	187.556	294.633	220.607	185.408	194.578	194.045
BLGH_01102-mRNA-1	mRNA	62.0179	107.289	51.9709	59.6921	86.8445	119.201	123.408	71.2558	74.6386	61.3176	94.4828	117.933	117.403	80.6839	74.0157	40.9618	107.574	118.894
BLGH_01103-mRNA-1	mRNA	143.905	78.8097	84.6632	86.4977	31.7515	48.885	102.377	96.5702	95.25	131.767	39.2637	47.0502	104.656	62.4056	95.7511	102.827	48.8872	42.07
BLGH_01104-mRNA-1	mRNA	21.2882	160.272	83.2509	54.9035	28.3747	36.6595	59.3053	264.16	68.9323	49.34	25.1393	39.069	57.6048	200.331	57.9024	28.4725	22.3122	25.7689
BLGH_01105-mRNA-1	mRNA	0	21.5503	18.3262	36.5963	40.5298	43.3848	43.5167	23.8041	27.4276	45.5572	42.9733	39.3961	65.7516	61.6441	11.9975	38.8186	53.9655	41.9139
BLGH_01106-mRNA-1	mRNA	0	0	0	31.5615	28.9729	25.9333	0	0	20.5629	14.9287	44.1581	25.524	30.1248	21.7253	19.0941	17.3716	20.2438	31.8597
BLGH_01107-mRNA-1	mRNA	59.2752	11.6823	0	23.3396	10.023	7.03361	17.6926	0	11.827	6.74649	4.7447	9.33597	0	44.9842	19.2545	7.34068	2.57301	9.50436
BLGH_01108-mRNA-1	mRNA	33.1473	122.818	129.628	88.0992	28.6316	41.3239	10.5535	105.836	35.5256	119.08	34.5864	38.5338	0	119.31	91.3069	148.601	31.0793	34.7342
BLGH_01109-mRNA-1	mRNA	18.4976	92.3553	34.4466	69.1924	47.6728	52.3582	58.8927	102.909	47.8044	76.5575	47.4968	55.9037	154.486	93.586	41.6598	79.4128	78.0556	54.4734
BLGH_01110-mRNA-1	mRNA	188.886	190.989	238.577	155.215	158.792	160.852	91.5139	181.762	106.744	144.795	176.639	147.749	115.228	85.4738	86.7882	113.908	185.113	154.827
BLGH_01111-mRNA-1	mRNA	67.4554	115.604	18.0232	45.6147	74.8342	83.2183	60.6943	125.566	22.7385	40.5422	89.5403	78.2949	47.0289	110.651	35.0587	42.8582	104.439	75.1622
BLGH_01112-mRNA-1	mRNA	61.5934	97.1132	57.3502	84.0748	82.0459	84.2021	68.6355	65.5536	51.4992	58.1221	90.8715	82.2202	53.4986	99.7195	66.1582	62.0392	85.0379	89.7284
BLGH_01113-mRNA-1	mRNA	218.303	417.951	287.474	205.682	178.423	200.987	322.695	231.962	273.79	174.248	214.976	205.616	93.7647	169.052	383.6	177.657	134.88	198.47
BLGH_01114-mRNA-1	mRNA	0	130.33	123.146	86.794	66.3392	67.5362	43.8628	49.9863	47.1234	33.0712	42.0351	64.9833	151.879	95.5915	71.6027	40.9472	47.8419	71.3109
BLGH_01115-mRNA-1	mRNA	126.652	186.553	81.9283	97.1138	125.166	132.341	63.6689	183.812	91.2024	97.6642	124.543	132.816	173.696	193.679	108.554	100.712	135.733	120.432
BLGH_01116-mRNA-1	mRNA	153.056	63.5054	13.5011	47.5781	31.6916	36.9506	64.1184	58.4558	37.657	36.3409	36.4128	29.1486	0	120.521	46.0541	48.8828	39.6722	33.2919
BLGH_01117-mRNA-1	mRNA	133.689	93.4932	404.757	126.505	120.689	159.371	10.2977	98.5769	441.545	157.782	106.809	130.602	56.1866	69.1965	270.458	160.22	135.6	163.307
BLGH_01118-mRNA-1	mRNA	0	0	0	0	0	1.82324	0	0	0	0	0.597452	1.04269	7.9479	0	0	9.82109	1.75251	1.00294
BLGH_01119-mRNA-1	mRNA	0	0	0	0	0	0.389651	0	15.2504	0	0	0.59373	0.633231	10.5312	0	0	2.60264	1.32693	0.664462
BLGH_01120-mRNA-1	mRNA	650.661	1422.61	1135.94	348.268	411.636	577.737	497.664	1659.92	848.498	358.918	369.65	636.993	402.464	1133.07	892.977	319.795	425.261	578.079
BLGH_01121-mRNA-1	mRNA	148.075	58.3668	34.9987	67.2743	64.8842	71.1271	122.393	35.1284	46.7526	51.3851	65.2167	83.5228	57.0774	24.6977	28.6131	62.066	79.4687	83.9614
BLGH_01122-mRNA-1	mRNA	0	25.7732	21.3085	14.4819	14.9446	11.9613	34.696	13.8389	6.83378	28.1894	11.8531	9.582	21.8433	25.9923	7.07982	22.2679	16.4275	10.4596
BLGH_01123-mRNA-1	mRNA	146.675	168.283	140.473	142.836	240.541	245.198	173.035	224.276	101.534	160.22	273.784	208.503	191.623	156.746	114.802	195.916	242.437	220.774
BLGH_01124-mRNA-1	mRNA	26.1628	14.7323	35.4965	5.15078	10.7148	11.3092	20.8243	16.273	5.96594	14.8501	8.588	11.3844	0	14.5874	21.3677	13.8858	8.84937	13.7414
BLGH_01125-mRNA-1	mRNA	0	7.18163	64.4649	76.5222	5.42673	5.17966	19.3359	8.81412	38.7767	95.0128	7.89248	4.65794	0	42.1393	24.1994	97.7742	11.6954	4.4438
BLGH_01126-mRNA-1	mRNA	24.3516	15.0837	23.3218	23.9711	36.9134	41.0474	30.4585	26.5064	11.8992	31.3877	42.1952	39.2024	13.9459	6.03447	3.61609	59.4528	34.3748	37.0192
BLGH_01127-mRNA-1	mRNA	173.842	89.9367	78.9094	37.7901	63.8696	93.7127	121.073	98.5541	40.4672	61.4566	72.7137	89.8989	105.261	204.176	64.626	69.0711	71.1162	100.897
BLGH_01128-mRNA-1	mRNA	24.9055	32.2559	62.6122	62.6916	52.2581	73.0115	59.4706	30.3365	49.8962	67.1482	60.4101	55.5313	49.9207	28.5442	54.2422	73.5829	58.2948	69.3264
BLGH_01129-mRNA-1	mRNA	0	34.168	53.8078	34.1315	25.6992	22.2146	0	27.9566	32.9443	16.7423	20.3169	19.1535	67.569	41.7679	50.0579	40.5542	20.9801	23.8394
BLGH_01130-mRNA-1	mRNA	49.738	7.8421	0	16.6466	18.0861	17.0418	31.6712	10.8278	20.4153	13.9981	17.5177	15.2862	19.939	25.8832	39.6373	22.1745	30.7758	18.8258
BLGH_01131-mRNA-1	mRNA	0	4.59222	1.62716	1.72024	2.89172	2.63526	0	6.34061	3.32081	3.37527	2.96223	2.45724	0	6.31535	1.00918	1.44279	3.31014	2.60474
BLGH_01132-mRNA-1	mRNA	0	18.491	10.9199	8.466	10.3339	9.24851	0	12.7656	15.1545	8.73699	11.2651	9.93716	0	16.9529	6.77258	13.5556	13.452	12.8543
BLGH_01133-mRNA-1	mRNA	202.369	227.63	124.086	164.224	242.941	252.138	82.5023	166.55	79.9123	135.235	256.762	261.856	183.028	199.064	165.89	132.031	210.67	229.001
BLGH_01134-mRNA-1	mRNA	0	24.0209	7.85661	21.2266	46.8906	33.0967	26.1184	30.6151	53.4475	23.6698	53.062	29.4817	23.4903	12.1973	9.74544	17.4159	52.5359	34.8085
BLGH_01135-mRNA-1	mRNA	156.069	208.626	165.535	92.1781	58.219	68.1218	194.437	253.587	141.839	96.4223	49.7148	66.3677	170.014	115.744	122.651	72.2688	49.1272	55.3922
BLGH_01136-mRNA-1	mRNA	37.697	84.9089	66.1886	19.0841	30.5431	37.3826	17.1457	58.6181	31.9284	49.0348	24.8497	41.0968	53.9715	79.403	30.788	37.3474	27.5416	32.3506
BLGH_01137-mRNA-1	mRNA	95.0607	98.4929	109.249	111.755	96.2674	99.5856	95.12	93.6177	105.907	117.131	103.843	96.611	76.2161	74.2032	111.987	100.233	134.702	97.8697
BLGH_01138-mRNA-1	mRNA	73.8003	21.4347	34.7197	31.3529	25.5005	27.2509	98.9329	29.5954	48.7149	17.362	28.8235	22.6409	73.9629	28.6353	25.5709	25.0133	28.571	25.6842
BLGH_01139-mRNA-1	mRNA	96.8968	447.414	471.729	153.52	285.459	236.697	150.578	371.659	184.129	209.302	293.647	236.954	332.95	510.246	233.416	238.852	362.998	231.248
BLGH_01140-mRNA-1	mRNA	0	8.05525	0	0	2.84054	2.78868	0	0	0	5.41312	1.69354	2.55257	0	10.6347	4.24849	5.06161	2.19351	3.17523
BLGH_01141-mRNA-1	mRNA	25.7864	17.7874	19.8082	8.8842	9.32062	12.048	25.6559	8.18653	21.3154	12.0065	8.74198	11.7428	12.9216	16.7738	4.46734	11.1769	10.074	11.0355
BLGH_01142-mRNA-1	mRNA	30.9587	33.1224	17.2955	24.3799	25.3031	25.6821	35.2023	25.6747	32.2723	28.921	27.9046	21.3941	0	34.5228	17.6226	53.6752	22.3393	23.6914
BLGH_01143-mRNA-1	mRNA	82.5205	64.3315	43.0279	41.879	37.7558	50.6731	71.5207	67.8657	81.1234	66.6371	43.4487	49.467	47.7835	52.4858	53.0547	54.9576	39.8873	47.9401
BLGH_01144-mRNA-1	mRNA	0	0	0	0	1.41277	2.47645	48.3246	11.0142	6.92225	5.65375	1.00055	2.36982	0	0	5.25908	7.51874	2.15625	2.19378
BLGH_01145-mRNA-1	mRNA	0	11.1199	0	9.44181	8.40265	9.60317	38.1726	9.21214	4.50309	10.5083	7.86367	9.64384	0	12.2339	13.6846	13.9746	11.6669	12.1304
BLGH_01146-mRNA-1	mRNA	43.4929	70.8105	22.1851	25.6879	39.4734	55.6897	51.1747	56.9468	42.2582	42.5756	38.7851	50.8237	83.387	52.483	46.1921	37.0007	48.9519	46.9758
BLGH_01147-mRNA-1	mRNA	234.435	52.8042	0	105.495	123.111	103.771	207.924	85.0596	94.6981	99.2452	87.677	118.817	228.239	101.665	152.014	107.835	89.6573	120.832
BLGH_01148-mRNA-1	mRNA	0	99.2993	90.4749	53.1392	49.0181	55.7822	21.4838	19.5865	34.8777	83.4112	62.1895	56.3869	189.356	85.8372	87.2871	44.5684	55.9546	52.2596
BLGH_01149-mRNA-1	mRNA	46.1578	44.727	32.2334	28.7764	30.9334	32.7199	29.0853	31.4013	12.2797	29.9291	37.8889	31.1765	102.156	28.3571	22.6569	20.9594	44.8687	28.8399
BLGH_01150-mRNA-1	mRNA	26.9414	26.5488	11.2884	42.4326	38.4509	32.2684	0	78.2008	52.2197	61.885	27.7812	27.0466	0	52.5753	52.5087	25.0233	20.4125	25.6758
BLGH_01151-mRNA-1	mRNA	9.64106	3.80022	0	0	2.03405	1.00101	0	13.9922	0	10.3746	5.62903	2.58803	0	0	0	0	2.4349	2.52566
BLGH_01152-mRNA-1	mRNA	149.966	78.388	209.452	316.426	148.892	146.64	106.391	145.493	205.182	271.479	159.891	166.724	94.7523	55.1378	212.364	330.257	206.047	125.693
BLGH_01153-mRNA-1	mRNA	0	0	14.5267	39.2473	6.99189	5.01386	27.5955	0	5.92938	33.7204	7.01953	4.8433	60.806	0	34.5365	8.58709	11.2187	7.75138
BLGH_01154-mRNA-1	mRNA	104.772	115.045	31.3567	69.2477	51.9644	56.6113	56.5884	112.685	81.06	73.7169	52.2219	55.0607	127.504	22.7177	95.2935	95.4593	66.5062	53.4744
BLGH_01155-mRNA-1	mRNA	207.908	65.561	52.2679	69.584	93.5335	104.772	33.0969	132.011	80.5963	85.188	93.1955	102.11	41.6732	117.21	106.255	72.0929	121.097	108.555
BLGH_01156-mRNA-1	mRNA	56.0631	22.0984	0	55.1869	48.182	42.9291	122.714	81.365	95.8811	98.6138	44.3479	33.3238	168.56	42.5465	50.9911	31.243	28.318	35.071
BLGH_01157-mRNA-1	mRNA	374.916	282.711	519.078	1097.54	1619	1337.29	350.313	198.131	713.678	942.485	1298.04	1250.88	473.761	477.154	677.759	1086.05	1240.71	1259.07
BLGH_01158-mRNA-1	mRNA	30.3905	65.029	19.4036	21.3683	36.8001	51.9349	17.2781	42.5309	15.84	37.0151	28.8643	43.4775	30.4574	64.0129	19.5556	23.6568	40.8434	41.7285
BLGH_01159-mRNA-1	mRNA	90.4937	73.7178	59.5433	26.9218	58.8737	75.9564	94.4374	59.8302	49.525	34.4571	59.085	65.109	22.1694	75.8706	27.5227	49.3099	65.0721	65.9785
BLGH_01160-mRNA-1	mRNA	128.533	94.9951	0	29.5224	56.2293	56.7573	59.6786	62.1807	21.9822	46.5475	60.3187	62.5518	0	95.222	9.27817	17.2441	78.28	56.1679
BLGH_01161-mRNA-1	mRNA	39.3838	47.6067	45.4715	32.0485	26.9802	72.7669	48.0662	23.8159	40.114	34.7735	31.8463	72.1061	18.4196	15.9405	39.5734	26.6626	32.3263	53.6737
BLGH_01162-mRNA-1	mRNA	34.6493	68.2886	61.2982	39.7924	61.5278	47.8389	41.3687	70.1922	39.5057	47.5629	69.229	46.8223	28.938	50.0866	34.0157	47.2009	59.6151	46.7414
BLGH_01163-mRNA-1	mRNA	141.246	139.188	31.5637	62.1041	47.3292	55.3788	116.173	17.0827	36.5031	39.3622	48.328	51.5089	150.995	69.4198	35.8894	38.4825	57.6704	54.0145
BLGH_01164-mRNA-1	mRNA	57.0524	59.4336	136.599	52.1493	12.6943	41.9791	0	8.87152	80.8463	65.1037	15.5808	36.0104	0	63.6205	93.1918	75.7008	23.2857	44.4697
BLGH_01165-mRNA-1	mRNA	0	0	0	0	0	0.523125	0	0	0	3.89252	0	0.644046	0	0	0	0	0	0
BLGH_01166-mRNA-1	mRNA	0	0	0	0	0.40642	0.728606	0	0	0	0	0.719582	1.40534	0	0	1.89114	0	3.27382	0.640959
BLGH_01167-mRNA-1	mRNA	0	0	0	0	0.385795	0.0576359	0	0	0	0	0.292742	0.0851504	0	0	0	0	0.736029	0.0702036
BLGH_01168-mRNA-1	mRNA	54.4177	21.4499	46.7712	32.1404	16.572	29.1196	93.2913	74.4207	60.1357	25.9872	18.8426	34.467	33.5616	41.7516	45.6873	8.29431	29.6013	24.3141
BLGH_01169-mRNA-1	mRNA	0	4.44796	0	2.2216	1.68053	2.25957	0	20.4714	0	1.4011	2.23158	1.36003	0	4.89357	5.86484	9.78224	0.71248	1.32517
BLGH_01170-mRNA-1	mRNA	197.765	92.8804	108.134	55.503	117.861	177.593	274.633	111.449	84.4364	60.256	132.427	196.814	130.728	83.938	48.841	48.9827	113.974	173.86
BLGH_01171-mRNA-1	mRNA	41.1625	58.8157	97.7332	35.4543	54.0858	50.1409	12.2862	14.9349	52.7982	37.9056	59.5982	52.7674	56.7231	26.7758	41.0041	71.3662	71.471	55.4967
BLGH_01172-mRNA-1	mRNA	0	5.98282	0	1.49411	1.93079	3.71468	12.0811	13.7678	3.46112	4.71146	2.71577	2.9103	15.2117	3.2911	1.31477	6.5789	2.27605	4.11334
BLGH_01173-mRNA-1	mRNA	86.83	116.368	145.527	179.493	225.003	216.497	69.1124	135.469	100.98	144.467	184.961	199.311	139.234	143.088	109.812	174.2	199.283	219.859
BLGH_01174-mRNA-1	mRNA	17.4441	27.5038	9.7454	19.232	8.83276	17.4132	24.9923	0	3.9778	24.547	13.2075	20.8522	17.4825	21.1814	12.6927	0	12.1154	21.4308
BLGH_01175-mRNA-1	mRNA	60.6561	38.2541	20.3319	41.7957	39.2193	43.0498	57.9351	132.046	44.2608	25.1042	41.5836	49.2792	103.343	107.847	32.5757	46.5725	41.9357	43.1221
BLGH_01176-mRNA-1	mRNA	104.557	51.026	38.9416	40.189	19.773	20.9733	110.963	23.4843	39.7372	45.7466	18.9423	19.2024	29.9392	32.3873	55.2042	64.1255	22.3197	21.3188
BLGH_01177-mRNA-1	mRNA	18.4641	23.9134	16.2096	30.6387	53.686	53.5413	20.995	11.4845	15.6386	32.9692	60.1617	43.351	26.4353	6.86324	21.0206	34.6257	53.7099	47.4646
BLGH_01178-mRNA-1	mRNA	74.607	24.061	24.6293	8.6794	24.9574	31.4126	21.594	63.9825	26.2924	15.4391	29.3806	24.3933	50.9805	35.2953	29.963	15.9589	38.7553	23.8335
BLGH_01179-mRNA-1	mRNA	0	0	0	0	6.49801	5.085	0	0	0	12.383	7.27866	5.53193	0	10.8124	0	0	7.4776	7.99563
BLGH_01180-mRNA-1	mRNA	13.2318	7.82338	3.69607	3.90751	9.6475	10.9661	0	8.40152	6.03454	7.94071	10.2176	10.1846	0	18.6488	2.86541	12.2898	16.0822	12.162
BLGH_01181-mRNA-1	mRNA	101.285	60.5737	62.4379	33.6924	33.5487	36.5865	62.5483	134.324	29.4675	52.3272	40.1587	32.4218	73.5059	85.5745	29.6484	47.1451	25.3044	29.72
BLGH_01182-mRNA-1	mRNA	31.2532	102.659	177.511	422.503	381.532	315.61	49.752	79.3768	193.609	375.115	381.627	277.768	0	110.685	109.191	258.028	333.979	283.264
BLGH_01183-mRNA-1	mRNA	23.9677	6.29823	0	3.14575	0.49575	2.54776	12.718	0	0	5.2905	1.05329	1.88201	0	0	0	0	3.27879	0.721698
BLGH_01184-mRNA-1	mRNA	11.8327	24.8753	19.8316	1.55304	3.2307	3.80271	6.27886	5.72434	3.59765	3.59136	3.93719	3.02511	15.8118	0	0	0	3.611	3.2067
BLGH_01185-mRNA-1	mRNA	25.7056	26.5001	4.41871	15.5716	40.7116	31.4848	58.2334	21.5232	7.66528	18.0044	41.0777	28.1106	49.5427	34.2999	6.16615	14.2028	50.9377	29.4012
BLGH_01186-mRNA-1	mRNA	0	27.7232	15.717	6.92338	1.48387	2.921	0	0	0	0	2.25193	1.92653	0	0	0	0	1.55425	1.6519
BLGH_01187-mRNA-1	mRNA	26.5796	31.4307	17.8189	7.32599	4.68409	3.82416	8.46243	22.1808	30.9111	11.8808	5.25636	2.75207	18.6467	10.3739	23.0238	24.3581	8.89448	3.79365
BLGH_01188-mRNA-1	mRNA	0	0	0	3.40369	1.66284	2.50023	0	10.9774	0	1.43107	1.62808	2.06	0	5.62303	7.48786	0	2.45606	2.4988
BLGH_01189-mRNA-1	mRNA	734.277	734.707	383.168	297.064	125.976	230.869	818.87	870.977	472.875	302.565	155.544	225.001	667.157	652.599	411.682	287.789	134.371	217.249
BLGH_01190-mRNA-1	mRNA	0	0	0	7.45239	1.93132	0.904579	0	6.10414	0	1.74075	0	1.10599	0	16.4155	0	0	0	1.67174
BLGH_01191-mRNA-1	mRNA	24.1266	30.9075	23.5877	55.8116	31.8885	45.8507	19.2036	61.2768	75.6475	30.955	41.6917	39.8834	0	23.5412	56.4272	23.9029	36.9406	44.4609
BLGH_01192-mRNA-1	mRNA	377.126	106.724	54.0224	38.0751	57.4238	69.9934	161.632	92.9756	69.4589	82.8447	58.6441	69.3706	193.824	115.32	60.309	44.3085	57.2386	56.6041
BLGH_01193-mRNA-1	mRNA	163.294	70.3532	82.7405	70.278	46.9878	56.3552	132.997	97.8276	38.1022	49.6662	57.0042	53.0714	239.772	70.814	50.0004	61.1376	77.9257	59.2442
BLGH_01194-mRNA-1	mRNA	18.4565	38.1939	0	19.9849	23.5353	24.8434	29.381	18.4155	11.5739	21.3885	24.8544	20.5508	0	30.0144	10.3918	27.428	29.2787	19.7153
BLGH_01195-mRNA-1	mRNA	58.5027	97.1816	60.6978	48.5388	70.0634	97.652	66.5218	53.0661	62.8908	64.3373	70.5971	84.4968	100.511	52.5527	53.5719	36.225	64.2454	96.3718
BLGH_01196-mRNA-1	mRNA	197.327	124.92	143.646	204.838	178.474	193.971	157.062	184.413	211.348	164.823	161.16	199.203	197.761	137.435	204.078	238.447	223.695	228.758
BLGH_01197-mRNA-1	mRNA	13.0012	5.1247	0	2.55961	4.08756	4.53176	27.5955	23.586	0	3.58728	2.69354	5.60303	26.0597	7.51747	0	0	5.88297	5.51992
BLGH_01198-mRNA-1	mRNA	32.2529	29.0586	25.7408	36.2844	12.9231	16.9146	11.0022	16.7175	25.2161	21.358	9.63253	15.9023	0	13.9868	7.98231	66.1899	11.0548	18.0639
BLGH_01199-mRNA-1	mRNA	234.84	154.279	231.782	78.5979	21.8586	42.2057	448.611	210.177	269.54	99.7871	16.3652	49.3171	455.025	156.156	278.012	50.4102	17.5459	42.3574
BLGH_01200-mRNA-1	mRNA	15.8565	13.542	48.7217	34.3392	28.0421	27.1843	14.7245	28.766	21.0921	20.3443	34.3441	23.208	39.7286	16.0448	11.9039	34.0372	29.9514	22.1542
BLGH_01201-mRNA-1	mRNA	0	120.247	58.7684	68.3432	107.313	94.0078	83.7294	0	103.147	44.4083	102.43	84.7145	42.1704	91.237	54.6728	72.953	66.4183	98.4471
BLGH_01202-mRNA-1	mRNA	173.919	115.018	46.4222	44.8928	32.5442	49.9308	110.745	71.5166	47.1503	45.5882	29.0439	63.9533	178.176	62.0135	31.1348	44.9911	44.3512	49.2971
BLGH_01203-mRNA-1	mRNA	123.357	149.922	74.6579	96.1311	102.061	92.2087	73.6393	221.921	79.6994	63.8182	100.484	94.0472	0	209.521	89.0449	85.2941	100.116	83.8068
BLGH_01204-mRNA-1	mRNA	14.2463	15.7234	22.285	25.8036	15.6648	17.0527	22.6788	16.5407	14.2939	18.6321	17.9237	14.4229	48.5443	21.0054	27.6426	19.0542	19.1593	17.5794
BLGH_01205-mRNA-1	mRNA	90.7092	243.408	83.8104	132.564	34.3352	48.7724	88.8616	159.496	127.29	147.571	33.183	57.5107	227.273	243.586	151.708	119.248	22.2482	39.2373
BLGH_01206-mRNA-1	mRNA	78.2835	30.857	6.90541	22.7124	21.6294	26.2173	13.1178	5.97967	2.8186	23.8735	23.9785	23.61	33.0341	32.1616	16.4173	29.5943	27.7052	18.6468
BLGH_01207-mRNA-1	mRNA	138.319	74.1488	157.639	54.4629	48.9574	63.8052	127.71	170.632	128.687	79.6879	58.4589	60.8932	88.719	91.1745	82.4323	36.9997	43.317	55.4773
BLGH_01208-mRNA-1	mRNA	235.621	98.5608	102.083	114.549	99.1231	86.3726	30.6192	111.66	70.1766	75.6263	104.513	76.3684	134.937	45.8763	91.6363	110.763	90.1714	90.0032
BLGH_01209-mRNA-1	mRNA	0	11.3684	50.6397	6.48927	8.28361	8.09743	0	5.97967	2.8186	13.301	8.84643	8.64497	0	12.5073	7.85176	5.10246	4.68257	9.0815
BLGH_01210-mRNA-1	mRNA	66.6768	65.7051	83.0962	40.3906	43.1886	53.4052	28.5769	101.421	37.4263	32.2661	38.3986	49.7761	118.227	73.3997	51.5368	36.8402	49.79	48.3708
BLGH_01211-mRNA-1	mRNA	0	56.8902	0	42.622	30.2711	27.7229	45.9515	60.2216	13.1646	37.0354	32.348	23.8391	0	12.5179	71.2617	5.36214	18.6811	26.206
BLGH_01212-mRNA-1	mRNA	21.3476	8.41458	0	0	1.89869	1.21378	22.6555	10.3273	0	0	2.5464	1.24746	0	0	1.84917	3.52493	1.79714	0.771364
BLGH_01213-mRNA-1	mRNA	0	25.5972	53.3521	36.8507	61.7722	63.1474	0	0	58.362	41.4222	72.9533	50.1413	0	14.9091	12.574	49.199	75.733	59.6632
BLGH_01214-mRNA-1	mRNA	57.0852	74.6384	59.1159	49.3403	39.708	43.5027	84.2247	86.3847	39.0517	59.0081	38.6268	42.9662	110.236	49.5111	33.2871	41.7271	48.2622	42.738
BLGH_01215-mRNA-1	mRNA	34.4238	0	0	6.77717	2.56329	2.10619	0	0	0	0.712363	1.94503	3.01736	0	22.3923	0	0	2.44516	2.87642
BLGH_01216-mRNA-1	mRNA	153.438	70.0304	20.3022	22.2586	32.5725	29.4067	96.4178	38.0912	28.5435	34.7605	36.1235	28.1596	40.4674	42.0252	29.3804	51.0051	30.2109	29.2169
BLGH_01217-mRNA-1	mRNA	0	25.899	8.2887	12.5184	10.4165	13.3768	37.1147	16.9185	20.2993	16.8426	12.894	13.9918	36.1112	26.6553	7.71106	13.1241	15.9919	16.1213
BLGH_01218-mRNA-1	mRNA	67.128	84.5009	96.7795	94.6421	135.632	137.387	63.772	72.2821	99.2506	112.744	148.453	112.685	123.701	73.2462	72.0279	103.512	180.678	133.817
BLGH_01219-mRNA-1	mRNA	0	68.1292	99.3197	94.3067	65.6998	66.8755	78.6136	75.2544	67.5659	46.6003	74.4077	64.8211	64.3399	74.9546	36.7881	61.1568	75.7676	76.2832
BLGH_01220-mRNA-1	mRNA	59.9837	38.1939	5.15551	15.4429	9.96386	12.9008	14.6905	18.4155	16.8347	12.222	9.03796	12.1839	18.4972	30.0144	17.5862	28.5709	10.3422	9.25325
BLGH_01221-mRNA-1	mRNA	0	0	0	0	0	0	0	0	9.77169	0	0	0.469518	0	0	0	0	0	0.64517
BLGH_01222-mRNA-1	mRNA	0	12.3843	19.3077	11.7525	10.4108	14.3067	0	15.9594	19.3439	19.5052	10.6514	15.2672	12.5951	16.3499	22.3166	10.8945	7.33979	10.4728
BLGH_01223-mRNA-1	mRNA	82.1941	73.3731	174.222	51.4014	40.9527	46.1304	13.4693	95.607	170.34	82.2443	43.0269	44.7638	46.0332	58.7082	175.483	110.771	62.2756	43.4795
BLGH_01224-mRNA-1	mRNA	50.1754	482.575	266.297	90.88	119.558	101.364	43.9309	595.305	179.633	115.462	149.218	107.01	80.4575	489.579	109.527	136.703	100.584	90.5603
BLGH_01225-mRNA-1	mRNA	63.6362	126.893	100.38	84.0136	105.781	107.159	32.7744	103.221	79.3841	96.3647	118.232	99.7874	15.0062	123.372	90.1422	87.1518	87.3304	98.0629
BLGH_01226-mRNA-1	mRNA	24.1467	12.6905	116.912	156.877	82.2098	65.1247	25.6261	43.8055	172.528	133.916	73.5232	92.4661	56.4663	0	175.697	141.543	77.4999	75.2536
BLGH_01227-mRNA-1	mRNA	31.765	30.6064	39.4355	25.0149	23.3903	20.757	8.42779	28.1728	13.682	26.878	25.3931	21.385	0	21.4281	36.0758	30.5962	22.173	22.6687
BLGH_01228-mRNA-1	mRNA	0	9.58151	13.5801	11.9641	2.96646	4.11627	25.7973	38.2185	29.5627	14.4201	2.74693	4.61647	12.1808	0	9.82618	10.0344	5.75542	2.89119
BLGH_01229-mRNA-1	mRNA	49.5498	52.0828	48.1867	33.2396	20.4523	32.8413	43.8213	37.9537	56.4946	43.5975	20.1854	33.7503	55.1766	62.0757	64.2225	32.7268	22.5368	28.0995
BLGH_01230-mRNA-1	mRNA	0	47.3573	140.343	101.064	118.199	140.781	191.258	166.441	191.777	122.052	116.844	148.511	197.033	142.095	130.562	121.735	95.1666	137.144
BLGH_01231-mRNA-1	mRNA	150.902	51.3702	121.347	76.5228	87.4527	97.144	101.912	92.0823	66.2142	81.381	77.6416	95.8213	112.28	64.4487	83.5781	78.1492	122.345	107.07
BLGH_01232-mRNA-1	mRNA	0	57.1865	0	13.7524	6.06841	10.2017	0	0	7.35177	19.5704	10.6263	9.21379	59.2371	9.32083	11.1708	13.3088	10.3476	11.1156
BLGH_01233-mRNA-1	mRNA	46.244	49.8233	55.1145	64.3368	81.9543	55.0104	85.8852	49.2173	47.1014	45.6793	98.071	48.6413	74.1534	74.8688	36.8529	74.8313	116.499	46.8983
BLGH_01234-mRNA-1	mRNA	318.833	280.255	593.143	260.496	208.131	242.39	241.087	305.4	535.102	252.304	199.065	234.788	233.261	258.556	524.189	234.538	203.723	215.81
BLGH_01235-mRNA-1	mRNA	1306.18	1948.01	2183.71	3118.48	4420.35	3806.05	1854.32	2104.35	2687.33	3083.04	4065.03	3748.52	1738.9	2058.63	2107.52	3491.09	2856.32	3482.99
BLGH_01236-mRNA-1	mRNA	24.0838	35.2602	24.9875	2.70943	15.9694	19.2391	19.1696	34.9532	20.3984	18.2268	20.2176	16.9448	34.4813	28.3485	18.4777	31.5299	19.3336	17.7777
BLGH_01237-mRNA-1	mRNA	125.715	47.0755	31.6047	47.0251	52.4221	54.0288	125.079	102.629	50.1672	40.5839	65.468	48.6917	107.093	212.618	46.8256	108.98	65.0873	52.5798
BLGH_01238-mRNA-1	mRNA	61.8609	121.048	54.3079	107	99.9137	94.8521	149.473	92.986	73.554	67.299	100.573	82.2182	75.2823	166.708	50.1404	65.1176	104.76	88.3526
BLGH_01239-mRNA-1	mRNA	93.8329	275.715	104.842	209.924	342.578	283.607	162.952	120.706	120.601	165.227	365.663	247.397	153.883	144.27	159.604	234.519	237.249	261.609
BLGH_01240-mRNA-1	mRNA	0	30.3698	0	14.2764	5.1747	5.24347	61.3259	0	3.10046	6.00249	2.64617	6.30654	13.6266	13.758	14.1332	8.98033	8.87087	4.58541
BLGH_01241-mRNA-1	mRNA	312.868	452.186	253.859	255.182	379.224	351.085	498.055	197.304	225.922	266.378	311.467	378.711	238.901	526.561	229.715	285.981	237.284	332.893
BLGH_01242-mRNA-1	mRNA	165.978	304.363	161.263	278.464	394.778	382.019	149.342	227.795	184.305	246.704	368.196	322.005	419.476	131.438	308.801	221.635	420.098	338.201
BLGH_01243-mRNA-1	mRNA	118.46	58.3668	295.05	164.224	80.3678	321.249	192.505	105.661	219.478	165.878	69.4429	360.283	133.561	83.4783	216.341	156.482	70.8985	250.18
BLGH_01244-mRNA-1	mRNA	0	8.58624	45.6354	26.8033	25.0738	24.1112	17.3382	39.5176	24.8361	22.088	24.7185	20.4361	43.6621	18.8929	10.3779	14.837	23.5529	21.5469
BLGH_01245-mRNA-1	mRNA	107.086	90.4501	98.2841	109.93	126.064	116.914	91.3232	74.9322	92.4431	83.5756	166.248	110.668	68.9925	119.414	86.1341	92.831	181.346	116.358
BLGH_01246-mRNA-1	mRNA	0	81.7627	0	12.375	22.2326	27.3174	105.066	18.2452	24.3669	11.967	27.4658	29.8211	25.1984	62.6951	5.44484	21.7961	23.0187	31.8545
BLGH_01247-mRNA-1	mRNA	100.768	23.8318	8.44433	7.93545	2.68874	7.88424	88.2269	18.2807	22.9783	21.2699	4.64981	10.682	85.8414	58.9936	34.042	7.4875	2.704	6.18988
BLGH_01248-mRNA-1	mRNA	84.7403	121.462	105.442	65.2161	104.354	103.952	159.425	115.997	61.4837	75.8833	110.197	104.622	127.39	243.876	48.7133	63.9198	124.397	95.9997
BLGH_01249-mRNA-1	mRNA	41.9664	34.9218	10.4201	0	43.0547	57.4054	59.3835	38.9124	17.0128	16.597	57.3482	56.2248	74.7714	44.4868	20.1956	30.028	71.9837	54.3797
BLGH_01250-mRNA-1	mRNA	14.6362	49.9993	2.72557	30.2557	44.0784	33.7758	7.76645	33.6327	13.35	23.8265	50.0783	28.3309	36.6711	47.6034	19.4398	37.4594	70.0783	30.3212
BLGH_01251-mRNA-1	mRNA	0	10.8506	20.505	12.6455	30.8607	24.158	29.2142	36.622	35.5707	39.496	21.9482	25.9386	18.3922	15.9168	30.2037	24.9996	40.5547	26.1931
BLGH_01252-mRNA-1	mRNA	78.693	7.75461	65.9445	54.2242	18.5557	29.8613	0	42.8281	58.3196	37.4547	28.0367	23.9623	0	0	29.5383	19.4908	21.1164	26.9536
BLGH_01253-mRNA-1	mRNA	83.8158	104.1	37.1066	42.9654	65.8069	94.0258	67.972	92.3798	72.1232	64.0119	74.4028	77.929	28.5284	58.2932	66.0275	41.9109	73.9385	77.1427
BLGH_01254-mRNA-1	mRNA	52.1447	19.5751	65.1989	59.6403	61.5707	60.0703	43.481	34.2354	34.5395	51.179	65.8944	55.9089	7.46565	19.3826	26.6711	51.661	67.1012	60.2039
BLGH_01255-mRNA-1	mRNA	0	0	119.206	76.3787	10.1109	12.6596	61.7588	0	26.5399	27.2963	13.5177	19.0219	194.406	33.6482	10.0817	0	12.2475	18.399
BLGH_01256-mRNA-1	mRNA	0	76.8704	108.95	130.54	79.8688	67.7836	0	47.1721	97.8347	126.99	88.8868	88.319	0	62.0191	45.0476	180.329	82.9089	92.1945
BLGH_01257-mRNA-1	mRNA	0	0	22.6713	47.9364	96.3615	58.0854	0	0	0	31.3519	80.7625	70.0299	0	0	0	10.0512	93.949	68.5516
BLGH_01258-mRNA-1	mRNA	0	68.1922	447.006	455.548	502.137	290.766	0	102.001	226.837	453.775	415.235	386.627	0	121.914	340.926	524.904	450.237	414.726
BLGH_01259-mRNA-1	mRNA	80.5366	58.9553	115.696	113.254	54.2584	45.052	0	25.0465	31.4827	70.474	51.1392	48.1545	46.1223	19.9574	65.776	176.677	59.9301	50.7185
BLGH_01260-mRNA-1	mRNA	197.937	92.2065	140.739	327.692	372.047	362.384	171.871	48.9662	153.872	295.663	359.411	328.759	27.0509	113.149	166.781	358.776	395.659	362.892
BLGH_01261-mRNA-1	mRNA	200.391	252.762	1083.13	359.998	272.818	286.753	171.464	314.46	755.117	370.315	264.665	321.575	120.499	336.743	804.554	328.819	275.981	255.013
BLGH_01262-mRNA-1	mRNA	0	0	0	23.5253	25.5813	19.5702	0	0	9.08279	16.4853	23.4434	27.0579	69.8582	0	43.1283	0	27.6638	32.6529
BLGH_01263-mRNA-1	mRNA	84.3383	82.0703	29.4481	29.576	59.5625	78.2039	71.3247	74.5883	34.8577	48.4318	62.6442	82.2852	126.786	73.1482	40.6371	33.9447	89.0275	86.2332
BLGH_01264-mRNA-1	mRNA	12.9032	93.2445	16.82	36.4111	81.1883	105.997	0	93.6329	42.1735	45.571	82.3032	98.4213	64.6582	100.721	45.4532	77.7665	94.2326	89.2071
BLGH_01265-mRNA-1	mRNA	63.3088	46.5817	18.8632	31.5752	29.4896	27.5449	47.0313	42.8778	54.8584	65.3306	28.6169	28.5323	25.3793	23.7939	64.3448	66.9031	26.9147	30.1579
BLGH_01266-mRNA-1	mRNA	39.9132	24.841	43.4227	48.8016	32.7186	39.9765	71.8981	16.7682	65.1474	42.6021	39.921	35.5952	77.8969	33.7065	40.7605	46.307	52.8551	36.3209
BLGH_01267-mRNA-1	mRNA	0	0	0	0	2.07021	0.824746	0	0	0	0	0	1.43605	0	0	0	0	2.25692	0
BLGH_01268-mRNA-1	mRNA	24.0072	34.6974	742.13	545.112	498.455	311.22	0	46.456	516.419	506.738	453.814	335.331	0	97.1689	788.843	509.385	427.451	390.071
BLGH_01269-mRNA-1	mRNA	0	0	258.021	283.692	61.1011	38.3625	0	0	284.356	189.621	105.949	43.5191	0	0	208.034	269.966	120.726	67.4212
BLGH_01270-mRNA-1	mRNA	0	0	706.056	640.888	269.135	138.747	0	0	495.604	468.385	267.244	158.877	0	0	651.874	516.967	291.982	167.617
BLGH_01271-mRNA-1	mRNA	0	0	255.042	137.36	186.538	83.492	0	0	92.3161	166.841	207.33	113.393	0	0	77.5972	236.81	231.409	113.369
BLGH_01272-mRNA-1	mRNA	64.1925	6.90076	19.5612	11.489	0.869083	2.07739	55.739	8.46941	7.98433	11.5933	0.439641	1.63046	29.2427	22.7763	7.07698	7.22695	3.13189	1.73963
BLGH_01273-mRNA-1	mRNA	0	0	0	52.5197	136.685	65.6411	0	0	45.6236	30.7569	118.611	78.709	0	0	11.554	40.116	106.474	82.9666
BLGH_01274-mRNA-1	mRNA	0	0	0	41.8284	24.9174	32.6953	0	46.2524	12.112	18.466	24.2094	35.151	0	0	18.4039	18.418	21.4634	32.9153
BLGH_01275-mRNA-1	mRNA	0	0	133.553	73.9583	35.6018	17.9824	0	61.9549	114.217	110.248	35.8052	29.6227	0	0	177.494	39.4734	33.0626	28.8962
BLGH_01276-mRNA-1	mRNA	0	0	44.4135	40.2464	42.7067	31.8377	0	0	12.9488	23.5021	36.3631	34.593	0	0	15.7403	59.0714	31.551	33.8556
BLGH_01277-mRNA-1	mRNA	0	0	0	0	3.63284	2.17091	0	0	0	12.1152	2.38906	2.83309	39.1158	0	15.2138	0	2.77233	3.43758
BLGH_01278-mRNA-1	mRNA	140.734	0	0	60.0316	4.65753	4.87069	37.3391	34.0415	0	13.5909	6.62652	3.91918	82.2756	0	8.12709	23.2381	15.9203	4.44957
BLGH_01279-mRNA-1	mRNA	0	35.3791	58.9923	0	29.3548	18.9124	0	19.1564	12.0395	15.7332	23.965	20.623	0	41.2131	9.14685	0	25.5018	19.2207
BLGH_01280-mRNA-1	mRNA	0	227.426	45.1268	89.737	146.217	74.6254	0	366.348	38.1547	117.01	166.045	60.2773	0	317.766	94.9591	50.0169	127.685	68.2775
BLGH_01281-mRNA-1	mRNA	411.045	217.178	78.1741	111.917	147.719	190.688	334.133	247.507	117.663	111.484	144.951	177.752	78.8841	136.535	148.483	138.632	124.242	191.582
BLGH_01282-mRNA-1	mRNA	45.4036	27.5335	89.7545	51.5701	34.0255	43.2821	38.919	63.3604	46.9888	39.0286	35.9816	39.5108	14.0011	16.6605	66.5576	32.0068	50.0574	39.6582
BLGH_01283-mRNA-1	mRNA	0	71.8501	131.536	137.565	163.633	155.181	0	55.1141	150.677	103.105	159.497	130.484	53.2826	105.398	82.8954	141.087	149.138	158.145
BLGH_01284-mRNA-1	mRNA	118.176	229.581	193.347	390.535	467.434	385.628	174.688	330.771	219.433	275.297	471.701	325.693	236.874	344.096	187.185	409.781	526.569	355.413
BLGH_01285-mRNA-1	mRNA	584.859	236.297	217.827	330.079	35.0821	27.2537	628.45	242.265	331.193	349.373	45.4383	30.3317	703.377	289.56	362.231	377.839	47.8515	52.6125
BLGH_01286-mRNA-1	mRNA	188.328	13.9188	39.4547	37.077	40.0253	33.7825	0	17.0827	80.5215	27.2807	27.9327	34.1759	0	0	32.6267	32.0687	41.2462	38.0654
BLGH_01287-mRNA-1	mRNA	54.8143	57.1928	14.4108	62.8449	62.8651	66.908	84.6926	49.1355	47.7918	68.3262	66.3761	66.6116	74.3239	36.3553	60.3291	59.0976	93.5462	75.439
BLGH_01288-mRNA-1	mRNA	30.4314	46.267	68.0038	45.3616	62.0993	61.3868	58.8245	89.9082	64.4365	59.7357	68.8598	61.6838	47.9261	58.4432	35.398	61.375	89.7567	70.217
BLGH_01289-mRNA-1	mRNA	67.9496	84.5802	67.9303	83.0816	54.3698	74.688	108.169	138.841	70.1337	66.0146	64.5276	67.3969	93.1885	128.724	56.381	130.21	58.9345	65.2583
BLGH_01290-mRNA-1	mRNA	84.32	54.8402	42.396	41.0861	60.3802	62.8466	55.3695	49.7147	30.2835	45.5421	61.3006	56.633	82.3931	40.2228	36.5198	28.7162	69.7425	61.507
BLGH_01291-mRNA-1	mRNA	195.018	138.367	141.635	108.783	76.8032	85.6213	331.147	129.723	229.763	129.142	72.7256	87.215	234.537	73.2953	162.171	115.926	77.1627	81.6831
BLGH_01292-mRNA-1	mRNA	0	0	0	4.32659	6.36387	6.19334	0	0	0	0.606369	8.41611	8.50783	58.7328	9.53027	13.96	7.25752	11.563	8.20555
BLGH_01293-mRNA-1	mRNA	69.8637	62.2603	16.9698	17.3425	38.2252	33.5882	31.4307	50.6971	27.7063	34.4466	47.6558	33.581	51.7522	139.63	23.6807	27.8368	60.8924	28.5919
BLGH_01294-mRNA-1	mRNA	275.841	77.1619	188.9	94.5975	40.5276	44.0157	396.616	35.5132	125.801	81.7564	41.0591	37.4374	142.683	227.666	104.825	22.0389	44.9451	42.0387
BLGH_01295-mRNA-1	mRNA	191.473	180.762	108.29	104.711	154.222	175.696	156.166	165.531	91.6359	112.706	168.202	157.161	170.573	118.913	59.7905	142.858	156.042	163.334
BLGH_01296-mRNA-1	mRNA	226.875	328.965	172.014	93.3199	126.854	150.319	225.727	230.781	180.148	73.4421	105.07	162.376	203.013	251.237	268.816	68.234	128.538	122.601
BLGH_01297-mRNA-1	mRNA	0	44.5055	75.6942	71.1327	38.5346	47.1436	0	65.5467	59.2179	28.0384	41.4678	50.7833	135.79	195.857	80.1995	44.7448	43.843	45.49
BLGH_01298-mRNA-1	mRNA	67.983	89.323	25.3198	51.3058	17.999	27.6459	36.0741	115.109	41.3394	32.8261	20.0597	22.9047	34.0664	93.358	49.0735	36.4826	16.8117	24.9741
BLGH_01299-mRNA-1	mRNA	59.2199	62.2473	0	36.2721	84.2739	65.9274	41.8988	21.4867	22.5067	46.2963	66.3019	67.733	46.1614	57.0695	22.7989	66.8194	73.535	68.2368
BLGH_01300-mRNA-1	mRNA	121.236	47.7878	52.6793	127.298	140.764	130.672	0	48.8755	79.8654	62.4425	110.364	142.871	0	146.043	44.3406	66.7288	76.1218	126.797
BLGH_01301-mRNA-1	mRNA	0	0	0	29.3764	10.5553	19.1444	0	5.4139	57.8434	12.3513	23.6067	14.3053	0	32.354	15.5102	7.3915	15.5449	10.7833
BLGH_01302-mRNA-1	mRNA	201.981	217.815	112.84	172.565	165.394	196.683	254.801	295.903	189.447	151.734	178.221	169.214	232.981	214.846	116.2	147.249	178.66	188.413
BLGH_01303-mRNA-1	mRNA	0	16.7971	0	0	9.30789	12.7678	0	0	13.6042	4.23286	16.694	9.47818	0	0	16.2417	0	13.991	13.5502
BLGH_01304-mRNA-1	mRNA	359.981	138.853	119.229	190.846	201.294	264.702	157.59	102.623	127.821	159.843	245.095	237.863	159.771	189.561	153.238	156.668	257.727	256.408
BLGH_01305-mRNA-1	mRNA	45.9792	17.0576	60.44	27.6889	24.9732	27.4199	15.0694	40.2344	57.9743	33.582	34.843	27.7226	21.6849	38.7057	41.2338	30.8151	40.1306	25.0919
BLGH_01306-mRNA-1	mRNA	13.2535	12.0155	14.0681	13.0464	12.3855	61.9727	15.8237	0	14.2044	18.7598	11.108	66.2467	31.8785	12.0698	12.3989	7.55008	14.8533	49.9369
BLGH_01307-mRNA-1	mRNA	0	14.1894	20.1109	0	7.0204	3.7376	36.8392	22.3905	0	7.23656	7.55479	4.56399	0	24.5314	20.4912	11.4635	3.89635	4.92423
BLGH_01308-mRNA-1	mRNA	38.0883	20.3752	31.9179	28.3876	9.38634	15.1123	75.791	38.4972	45.9082	38.0586	9.47942	12.9518	111.79	55.4511	71.1702	16.846	17.2633	14.3771
BLGH_01309-mRNA-1	mRNA	0	0	22.7379	8.81416	5.05111	4.73897	0	7.38363	17.6339	14.4867	1.60977	5.01683	0	0	20.4482	21.1695	0.513954	3.63986
BLGH_01310-mRNA-1	mRNA	239.54	244.72	243.065	453.306	445.252	426.611	210.117	324.589	454.817	397.37	433.844	427.454	240.067	150.518	260.003	301.491	320.386	422.747
BLGH_01311-mRNA-1	mRNA	382.158	249.328	147.24	256.844	342.951	308.34	608.358	224.721	219.363	245.431	281.204	308.118	211.31	200.015	207.752	189.307	273.323	310.34
BLGH_01312-mRNA-1	mRNA	14.9576	33.6904	11.9375	15.1445	22.4878	19.9039	27.2125	26.3598	16.5667	19.4562	20.6053	17.2313	40.6885	33.3591	22.2112	39.164	30.7605	20.6151
BLGH_01313-mRNA-1	mRNA	0	0	0	0	0	0.433311	0	0	0	0	0.366809	0.213389	0	0	0	0	0	0
BLGH_01314-mRNA-1	mRNA	53.7187	64.5817	67.5242	56.0519	35.5337	52.767	123.997	83.8098	66.1476	102.716	44.3651	48.7489	145.36	75.7108	85.6192	111.098	42.0574	43.528
BLGH_01315-mRNA-1	mRNA	14.5356	11.459	0	27.1861	26.9238	20.6976	11.5697	22.4143	14.9156	24.9663	16.9051	15.8068	25.4934	25.2141	10.0728	42.3024	26.6151	18.4485
BLGH_01316-mRNA-1	mRNA	0	5.37445	0	29.5279	31.4175	24.1676	0	21.4374	12.4367	27.8396	35.0961	21.9607	18.2198	29.5644	12.5981	39.3994	39.1703	28.0004
BLGH_01317-mRNA-1	mRNA	52.0348	99.6228	50.8725	49.3923	37.8701	48.7341	109.46	91.7013	72.8885	68.1462	45.8515	44.5208	147.136	77.367	58.2736	63.0593	45.585	44.9234
BLGH_01318-mRNA-1	mRNA	16.842	68.046	74.0964	43.5195	48.2831	48.5568	31.8379	81.7315	62.4084	45.3086	59.4761	46.2831	27.4286	37.4315	62.7323	31.2859	49.7797	40.4505
BLGH_01319-mRNA-1	mRNA	251.64	198.378	144.599	148.624	228.244	247.728	160.234	237.385	116.403	135.69	223.159	258.225	180.139	339.849	158.188	122.872	195.879	240.695
BLGH_01320-mRNA-1	mRNA	36.7383	52.1321	28.7342	24.5916	11.7632	13.8955	0	18.6616	28.4835	9.1231	15.7761	18.6371	51.5469	15.9319	8.91056	38.2174	33.8663	16.9255
BLGH_01321-mRNA-1	mRNA	24.6165	109.16	68.762	36.3477	53.6157	71.4276	88.1709	58.0552	64.5535	48.3941	40.7996	71.1036	80.1799	130.771	71.4331	79.2617	33.805	63.2645
BLGH_01322-mRNA-1	mRNA	46.9302	82.6266	55.9323	27.7181	44.2644	44.666	34.8639	28.3793	42.0929	34.7031	53.2692	40.1589	50.1692	25.7789	37.9417	18.598	63.3118	39.7655
BLGH_01323-mRNA-1	mRNA	86.9185	69.7028	38.5118	44.8454	56.6503	58.1705	81.111	94.6095	28.0216	61.5274	68.8121	57.0089	138.175	81.8849	30.1162	55.6761	82.4135	61.3515
BLGH_01324-mRNA-1	mRNA	50.5316	22.4078	29.9946	28.6016	29.8274	37.8269	80.4413	50.4193	25.9263	39.475	36.4628	34.1711	31.6518	67.1101	37.7529	44.5873	46.661	33.8931
BLGH_01325-mRNA-1	mRNA	62.2986	29.726	40.2994	18.7203	39.6344	40.0014	31.3179	44.0177	15.7014	31.4836	44.8958	40.9371	55.8637	56.8766	37.491	43.0421	36.2292	42.1484
BLGH_01326-mRNA-1	mRNA	108.166	125.539	73.8573	107.659	105.751	113.198	114.793	104.655	64.4039	80.5817	84.4316	108.77	120.45	239.749	60.3817	111.628	108.892	116.167
BLGH_01327-mRNA-1	mRNA	83.1335	57.3454	58.0547	57.284	66.8902	65.7129	104.769	52.7856	56.8712	79.7098	68.7626	74.9187	118.032	69.099	39.6065	44.613	87.4823	67.2125
BLGH_01328-mRNA-1	mRNA	37.1463	81.263	29.0533	22.3052	46.5152	39.7252	8.87	91.6486	44.8939	21.3699	47.1894	35.3683	27.9211	107.929	11.9054	40.022	65.6118	35.6362
BLGH_01329-mRNA-1	mRNA	256.552	147.988	227.225	211.889	120.368	138.987	323.736	140.762	214.031	214.434	140.244	145.21	275.93	244.221	228.734	187.53	154.279	144.026
BLGH_01330-mRNA-1	mRNA	69.4869	59.1041	40.8631	32.4005	32.0437	36.5615	75.6848	70.3277	25.8527	48.1336	31.8917	37.2458	29.3221	15.8598	40.5497	40.762	36.484	38.8185
BLGH_01331-mRNA-1	mRNA	50.1421	41.6467	39.0176	34.1984	45.9603	45.713	18.5299	70.1728	42.0607	50.5476	43.0707	49.916	86.1472	35.7232	36.6087	61.6527	48.3931	50.6337
BLGH_01332-mRNA-1	mRNA	20.566	34.0473	55.1495	94.7446	51.2508	78.0916	55.6563	86.5582	110.677	81.3728	59.341	76.3658	49.4671	53.5118	94.0613	87.6134	44.9284	86.2393
BLGH_01333-mRNA-1	mRNA	25.8064	60.1851	51.6614	53.3466	54.0455	43.6363	56.4867	70.2247	41.1927	45.215	51.48	39.1965	34.4843	77.4058	24.2169	35.6874	60.8303	37.202
BLGH_01334-mRNA-1	mRNA	0	0	172.583	61.9659	15.7694	13.2707	0	0	85.0638	56.9316	9.55071	17.0194	0	0	83.8119	90.9501	13.0645	14.5848
BLGH_01335-mRNA-1	mRNA	0	0	17.3668	18.3603	5.69047	4.03452	0	0	14.1773	28.9483	5.12298	6.514	0	0	12.1174	11.5492	11.5311	9.6179
BLGH_01336-mRNA-1	mRNA	58.8854	43.5204	5.48287	14.9743	29.719	26.894	78.1164	48.9621	16.2252	26.6054	29.8983	27.985	27.0486	64.9045	25.5038	27.9542	37.0245	33.7779
BLGH_01337-mRNA-1	mRNA	78.7544	42.9821	64.3038	82.2944	64.2815	63.1687	106.082	120.891	53.8755	45.6326	62.4116	62.3933	0	49.9153	46.1788	66.0203	87.4004	65.3959
BLGH_01338-mRNA-1	mRNA	276.752	193.383	42.1669	27.2427	77.7474	90.915	60.0767	109.542	96.0967	49.4612	101.405	100.996	50.4294	122.744	82.8152	96.588	83.199	86.8755
BLGH_01339-mRNA-1	mRNA	162.945	93.4225	68.2736	77.2828	82.6352	96.84	109.062	42.997	54.0459	95.0279	85.7208	91.1532	37.1145	67.4506	69.2898	77.965	86.8644	105.344
BLGH_01340-mRNA-1	mRNA	70.0612	50.4293	68.0709	46.1775	33.1163	41.0478	72.7373	55.2613	38.2039	29.5011	34.8819	43.7887	33.5814	64.7284	21.6367	34.7057	38.1774	41.3305
BLGH_01341-mRNA-1	mRNA	0	0	0	0	2.96682	2.84933	0	0	0	11.3075	0.482406	3.50796	0	0	0	0	7.00783	2.7765
BLGH_01342-mRNA-1	mRNA	52.4975	54.319	14.6643	20.6708	3.25759	9.24671	88.794	42.857	23.9422	16.2957	5.43811	6.86641	0	0	15.916	0	6.21492	9.66245
BLGH_01343-mRNA-1	mRNA	0	0	0	0	0	0	0	0	0	0	1.99277	0	0	0	0	0	0	0
BLGH_01344-mRNA-1	mRNA	46.3201	46.6593	28.7527	27.3577	46.116	37.9401	34.8203	25.2093	16.4305	26.6262	46.0918	33.5946	33.5271	65.8412	27.1947	49.0773	84.0007	36.6589
BLGH_01345-mRNA-1	mRNA	250.402	256.623	111.913	164.326	145.85	117.118	0	272.559	102.779	142.327	139.597	89.7148	284.414	304.05	109.898	140.578	97.4954	124.258
BLGH_01346-mRNA-1	mRNA	0	81.5578	28.8984	78.076	69.9739	62.5308	27.4484	68.8167	62.9094	70.6493	93.2028	61.2574	60.4817	160.764	43.3138	61.9244	108.867	74.6083
BLGH_01347-mRNA-1	mRNA	56.2935	57.3222	52.4154	33.2483	33.5924	34.7732	14.9356	39.9987	32.0918	39.2194	35.7832	33.1267	32.9102	78.3226	28.8512	35.4381	32.433	31.5496
BLGH_01348-mRNA-1	mRNA	46.5052	69.2503	11.547	48.8303	29.9477	41.234	16.4515	80.6173	29.4574	44.9107	36.5926	31.7331	51.7862	8.96329	32.2269	57.5923	38.4978	38.8826
BLGH_01349-mRNA-1	mRNA	0	86.4108	408.239	274.649	45.509	54.9326	100.464	89.1811	327.204	291.439	56.3027	48.0752	13.3154	103.71	308.434	278.067	62.0765	61.81
BLGH_01350-mRNA-1	mRNA	12.7659	77.9952	35.6594	33.301	39.6474	44.7815	76.2078	33.5808	50.2153	25.0968	44.4806	44.6716	44.7792	34.6004	34.2801	33.9902	54.1043	46.0125
BLGH_01351-mRNA-1	mRNA	38.0579	66.9289	35.9812	17.2907	29.1746	31.5683	86.2163	78.6021	22.6974	33.1989	31.0425	30.1033	143.765	52.0516	46.6603	42.0555	29.7593	31.8669
BLGH_01352-mRNA-1	mRNA	31.4317	100.885	65.222	94.5894	160.769	170.1	28.5921	71.6841	94.2003	101.097	161.275	146.807	18.0005	58.417	72.3453	143.467	205.827	172.957
BLGH_01353-mRNA-1	mRNA	101.6	107.821	56.7605	35.389	108.535	115.227	62.2067	90.7407	105.147	72.4555	92.4395	103.057	125.322	10.1677	59.5747	104.529	97.4572	105.335
BLGH_01354-mRNA-1	mRNA	158.18	60.709	53.4868	70.4782	33.2691	39.2372	62.9516	119.315	100.616	38.5911	35.4366	37.2165	66.7487	99.2838	40.3843	53.6122	44.1542	38.2419
BLGH_01355-mRNA-1	mRNA	84.0725	0	17.0794	22.5705	22.9543	23.2964	24.3337	19.4116	24.3997	13.2856	24.6152	25.1642	0	23.2011	14.565	24.6092	28.7127	22.4386
BLGH_01356-mRNA-1	mRNA	11.2061	19.8771	9.39072	11.031	15.5414	19.8627	8.91953	6.09885	7.02722	17.3924	16.8319	19.9674	33.6925	53.4561	19.8993	24.2861	32.5469	18.7528
BLGH_01357-mRNA-1	mRNA	21.779	77.2617	16.2229	22.8679	37.2096	26.0045	0	0	39.7304	30.0461	29.8071	27.0044	65.4809	34.6304	20.1231	14.3847	29.3354	29.1173
BLGH_01358-mRNA-1	mRNA	135.313	163.451	224.346	132.339	153.629	172.994	152.868	120.363	147.311	105.503	156.199	166.36	240.601	111.681	129.31	100.544	197.19	159.653
BLGH_01359-mRNA-1	mRNA	57.4629	103.544	57.3259	78.3827	19.0001	26.9089	104.543	64.0367	81.428	73.3863	21.8772	30.2658	78.1571	46.2787	115.195	66.0793	25.3969	20.5409
BLGH_01360-mRNA-1	mRNA	172.896	72.5473	46.7376	97.7243	81.6758	87.0684	79.9065	133.558	156.431	106.183	79.413	79.0133	145.329	24.1865	103.387	70.4509	84.8664	82.8782
BLGH_01361-mRNA-1	mRNA	63.9571	97.8741	100.886	70.3644	69.8956	73.0178	98.8189	94.1868	63.4844	61.972	69.4405	71.8894	56.5571	123.995	73.6506	85.7277	63.1855	67.6987
BLGH_01362-mRNA-1	mRNA	28.2	62.9884	10.5029	25.5385	23.4483	28.7635	32.9205	57.9799	29.1515	39.3713	31.2655	29.5382	20.7255	68.4834	26.3816	25.6102	39.2305	30.4841
BLGH_01363-mRNA-1	mRNA	0	23.838	71.7954	61.0196	39.4972	34.7595	0	148.112	31.0287	48.8082	54.8155	40.2956	143.948	144.244	36.6701	43.0643	57.992	40.4268
BLGH_01364-mRNA-1	mRNA	101.781	70.7658	36.3283	32.8403	43.7191	49.8507	24.7539	81.5518	35.7811	47.0396	49.495	48.2239	87.8381	88.8899	35.5109	44.1163	51.0983	51.7308
BLGH_01365-mRNA-1	mRNA	76.334	79.6463	122.918	84.8652	55.3916	75.959	82.2022	71.6841	73.7219	78.4249	61.9052	68.6066	31.5009	70.1004	115.908	63.3924	69.3176	74.8776
BLGH_01366-mRNA-1	mRNA	117.106	95.6168	109.818	62.5785	35.3993	61.4147	126.5	194.238	162.131	104.898	29.303	61.9093	142.514	83.4313	229.689	59.046	39.6104	54.3668
BLGH_01367-mRNA-1	mRNA	45.3927	23.8566	50.7187	55.1094	187.03	213.208	48.1738	0	56.9304	68.2596	168.992	190.776	0	0	52.4267	159.275	201.339	208.442
BLGH_01368-mRNA-1	mRNA	1998.68	2872.68	1840.52	1764.9	283.766	470.309	1875.27	2642.84	1476.53	2034.06	317.419	511.784	1849.61	1910.59	1754.43	1559.02	334.204	476.876
BLGH_01369-mRNA-1	mRNA	0	41.5977	39.3048	70.2447	50.2053	50.8725	59.9989	45.5834	33.2322	29.1183	52.5297	52.3079	105.765	43.5857	22.6359	57.2554	49.8151	63.8721
BLGH_01370-mRNA-1	mRNA	1312.47	968.908	1851.72	2656.17	3289.28	3104.44	805.627	831.332	1552.22	2340.37	2963.17	2851.13	1181.59	1340.91	1449.05	2151.55	3249.74	2772.61
BLGH_01371-mRNA-1	mRNA	536.238	536.081	924.782	1259.21	2012.11	1840.43	525.791	871.3	1036.71	1493.73	1812.37	1546.5	482.898	424.647	771.473	1495.62	1405.57	1624.93
BLGH_01372-mRNA-1	mRNA	68.6244	30.0552	46.8576	40.5312	13.6266	15.6074	84.9669	11.0662	6.9549	31.5579	14.9354	12.5733	84.059	36.3729	21.1356	56.6566	24.0714	9.09203
BLGH_01373-mRNA-1	mRNA	363.989	116.986	12.5137	37.4838	9.24304	11.0885	374.404	69.0804	49.8006	85.7529	13.3945	10.9826	606.114	169.989	54.3277	44.3832	13.6123	9.10539
BLGH_01374-mRNA-1	mRNA	275.944	237.68	285.482	135.816	53.0811	60.8635	573.498	265.133	210.912	175.117	59.575	65.6194	343.129	99.7213	273.554	155.677	46.7832	52.0238
BLGH_01375-mRNA-1	mRNA	81.9804	67.1142	70.4609	27.3136	16.7482	28.0142	60.2329	91.5225	87.7186	32.3639	19.8349	33.3727	75.8409	10.9389	49.1628	71.8485	15.7275	28.5401
BLGH_01376-mRNA-1	mRNA	1228.79	721.957	1213.21	1451.5	1786.24	1872.35	1187.2	630.903	1201.87	1525.06	1554.81	1829.71	1409.63	988.667	1166.15	1625.1	1673.91	1801.36
BLGH_01377-mRNA-1	mRNA	158.591	167.924	121.607	113.87	209.477	209.816	163.357	264.012	92.182	135.135	207.503	196.692	205.687	280.492	114.209	130.163	255.042	204.33
BLGH_01378-mRNA-1	mRNA	474.52	711.326	751.111	1518.8	2238.01	1986.3	412.031	472.162	1031.23	1413.44	1975.39	1791.5	533.21	636.048	931.688	1551.04	2059.34	1844.05
BLGH_01379-mRNA-1	mRNA	65.6014	51.0532	13.1561	35.4341	22.7334	30.2514	36.1492	43.3319	20.7127	32.7204	27.7523	32.8516	26.9727	62.0035	30.5982	26.2471	35.3662	31.7878
BLGH_01380-mRNA-1	mRNA	60.84	103.919	82.1405	80.8504	44.1077	55.5359	80.7094	77.2606	87.8651	88.1311	43.1612	50.1063	147.354	112.131	70.2677	105.482	59.7011	71.2638
BLGH_01381-mRNA-1	mRNA	41.613	80.1905	63.716	74.9465	62.3358	64.5229	47.8427	73.8142	66.775	76.6729	72.3659	62.0246	44.7939	49.459	71.825	78.255	63.6412	65.5748
BLGH_01382-mRNA-1	mRNA	36.6573	3.61231	17.066	9.02111	17.3633	33.9145	43.7661	5.54179	9.05561	5.05721	18.1233	28.3994	42.8611	31.7936	4.76299	6.80949	25.1701	34.3282
BLGH_01383-mRNA-1	mRNA	0	0	73.9586	12.3457	11.5871	16.2255	0	0	17.4772	16.1489	8.79235	23.3987	0	0	7.24257	32.7892	15.1774	15.7982
BLGH_01384-mRNA-1	mRNA	0	23.9152	125.898	138.219	23.3421	25.5836	0	0	130.446	130.577	27.9149	28.1576	0	11.2762	115.622	154.568	39.6759	30.6923
BLGH_01385-mRNA-1	mRNA	0	0	353.743	263.17	51.7645	50.3135	0	0	302.527	268.72	52.0565	48.1233	0	0	264.665	288.766	95.8226	57.2896
BLGH_01386-mRNA-1	mRNA	0	0	329.552	245.773	45.7977	45.3757	0	0	259.643	266.854	43.9237	43.2887	0	0	249.546	282.017	102.207	52.1719
BLGH_01387-mRNA-1	mRNA	0	0	353.743	263.17	51.7645	50.3135	0	0	304.819	269.552	52.0565	48.0682	0	0	264.665	288.766	95.8226	57.3804
BLGH_01388-mRNA-1	mRNA	83.4539	63.7342	8.74177	22.5912	28.8702	35.2202	83.0315	62.4513	36.8709	38.6413	33.646	31.0602	75.7967	44.1073	37.5001	45.2156	30.2977	32.3223
BLGH_01389-mRNA-1	mRNA	31.8781	87.9578	124.664	315.368	441.811	440.621	76.1202	52.0482	147.202	292.899	428.534	366.348	87.8579	145.154	171.203	302.007	524.319	359.743
BLGH_01390-mRNA-1	mRNA	32.3297	29.7346	48.1639	47.7367	40.7914	39.841	77.1985	58.6506	29.4888	32.1133	39.6802	35.0093	108.003	46.7336	34.539	70.7326	35.3817	42.3468
BLGH_01391-mRNA-1	mRNA	42.2202	77.6624	47.1739	30.9394	35.7174	36.0605	52.2747	80.8485	27.8129	46.4032	36.0041	31.816	96.38	96.6318	36.9783	72.619	46.354	27.3331
BLGH_01392-mRNA-1	mRNA	148.018	87.5168	105.433	45.8972	94.5584	96.2447	97.1977	153.06	32.9091	82.3968	88.025	89.3605	207.682	65.7944	42.9525	115.483	120.092	92.1269
BLGH_01393-mRNA-1	mRNA	0	25.5255	3.28889	9.27207	11.9455	10.3911	9.3716	27.7678	0	10.477	12.5292	10.2236	0	8.93541	9.689	16.7683	18.2133	9.54582
BLGH_01394-mRNA-1	mRNA	346.39	177.815	103.508	161.766	215.243	216.566	359.063	201.672	141.443	165.368	201.788	212.403	371.373	220.083	96.2949	129.689	242.357	228.277
BLGH_01395-mRNA-1	mRNA	145.848	45.9913	16.2961	37.3279	51.3148	49.215	23.2176	58.2097	84.8079	54.327	58.7843	49.3785	29.2339	82.223	78.3287	54.1858	35.4534	51.0533
BLGH_01396-mRNA-1	mRNA	50.0804	55.9306	60.6194	32.8652	43.4029	35.7172	73.0795	33.3128	62.8096	53.8907	33.7988	35.7122	25.0954	14.4786	28.9204	107.501	45.8492	37.2473
BLGH_01397-mRNA-1	mRNA	315.595	324.324	138.531	219.683	312.285	345.02	192.884	237.193	138.791	210.854	334.03	302.625	344.53	219.955	204.055	281.959	345.685	324.951
BLGH_01398-mRNA-1	mRNA	23.2448	9.16243	97.3956	85.8059	41.6131	47.1486	37.0035	0	111.312	126.991	51.2223	56.8904	0	10.0803	98.6622	100.753	67.3284	57.5345
BLGH_01399-mRNA-1	mRNA	0	0	114.53	134.999	30.3552	36.0172	0	0	211.171	246.35	36.3478	37.2944	0	0	227.793	192.599	64.2727	48.341
BLGH_01400-mRNA-1	mRNA	167.477	154.358	110.075	38.7906	33.1333	128.425	127.423	225.19	69.6408	58.714	26.6724	132.632	51.8349	129.235	91.7368	45.7511	28.6906	106.681
BLGH_01401-mRNA-1	mRNA	66.34	46.0227	44.4742	57.4669	55.4911	60.5941	99.2704	72.2101	38.7267	70.2891	56.6755	60.7223	18.6161	82.8547	57.465	75.5834	62.6618	63.2596
BLGH_01402-mRNA-1	mRNA	514.757	452.515	184.132	161.856	96.469	65.0635	733.961	378.911	158.76	208.448	109.435	54.0265	393.413	411.127	136.655	228.391	107.324	77.3774
BLGH_01403-mRNA-1	mRNA	32.4198	80.9331	3097.12	2266.89	627.791	814.428	0	113.707	3258.96	2243.46	580.68	931.958	48.7368	91.3844	3312.81	2139.93	576.043	824.305
BLGH_01404-mRNA-1	mRNA	62.0234	57.0448	47.6442	82.4231	70.7198	65.4516	47.3106	75.9505	77.7881	69.7371	72.0852	63.8654	51.8	62.7598	80.1411	90.892	74.8134	58.1993
BLGH_01405-mRNA-1	mRNA	56.0226	60.7267	37.1662	65.4872	122.671	132.693	72.4607	102.903	59.8824	64.6324	131.761	111.178	52.6369	39.4789	47.9213	71.1132	197.751	146.097
BLGH_01406-mRNA-1	mRNA	19.2821	0	0	6.64328	16.1528	20.4134	30.6952	0	0	16.7589	17.9766	22.368	0	16.7238	2.50538	16.7154	23.7402	24.6034
BLGH_01407-mRNA-1	mRNA	0	10.3093	26.7878	30.8948	13.1999	14.2566	48.5744	61.682	14.9101	18.7628	10.2624	13.0864	0	18.9035	11.3277	33.4694	10.5962	14.5695
BLGH_01408-mRNA-1	mRNA	186.171	78.1175	258.341	349.971	468.354	459.815	133.843	50.1163	186.245	369.85	524.26	417.207	198.619	78.1305	195.599	398.638	789.643	477.999
BLGH_01409-mRNA-1	mRNA	21.5931	49.6497	54.285	23.3812	25.4582	36.2184	103.122	56.1479	27.0815	35.7477	21.8256	28.7849	72.1356	87.3979	25.5627	35.6547	42.1506	33.3226
BLGH_01410-mRNA-1	mRNA	0	29.2057	111.763	75.8536	15.1724	27.8597	47.1802	26.8834	16.8958	61.9451	26.375	29.3068	22.2772	41.7711	51.3454	45.8793	33.2152	29.9856
BLGH_01411-mRNA-1	mRNA	145.848	95.8151	485.487	565.901	436.296	387.816	120.925	72.7621	486.399	464.798	426.003	406.694	383.695	129.132	407.436	546.374	463.119	355.726
BLGH_01412-mRNA-1	mRNA	134.921	41.0261	19.3823	60.7144	44.827	52.2319	61.3661	27.9733	43.0728	44.3536	61.0597	45.9325	15.4535	6.68684	43.4094	56.3323	85.4309	53.244
BLGH_01413-mRNA-1	mRNA	26.6454	7.87711	139.555	28.1961	8.63905	16.031	10.6042	18.1269	116.203	31.981	6.33577	18.4472	33.3801	5.77751	137.907	43.7221	3.99559	13.2384
BLGH_01414-mRNA-1	mRNA	0	65.5701	0	29.9022	32.4931	38.8345	23.0272	62.9806	26.3882	45.4998	33.6463	33.2037	28.9941	43.9108	26.3131	19.7052	23.2895	31.1648
BLGH_01415-mRNA-1	mRNA	727.214	473.449	191.722	188.212	173.504	199.791	793.448	243.101	232.904	231.313	171.591	226.054	556.848	372.058	308.593	250.95	177.213	166.888
BLGH_01416-mRNA-1	mRNA	22.8363	66.8675	63.7893	35.9671	68.1397	74.3491	119.446	52.0813	23.8053	28.3543	66.113	71.7566	130.781	69.3223	47.475	46.8651	76.9333	72.3487
BLGH_01417-mRNA-1	mRNA	48.8434	71.5098	16.5672	28.5046	48.3204	42.3298	62.4808	67.0896	21.8779	48.5165	43.2037	38.8183	36.7133	49.9276	32.3363	40.6134	61.2927	44.5319
BLGH_01418-mRNA-1	mRNA	57.9188	69.7941	45.3001	42.353	24.7883	33.8478	64.5407	54.0374	39.2446	43.6962	28.9232	31.621	99.508	46.6459	29.8155	60.6605	32.7033	34.0232
BLGH_01419-mRNA-1	mRNA	66.4309	130.925	82.4725	100.269	109.284	101.052	146.877	147.296	48.8113	84.3158	108.296	90.6187	59.1798	163.248	94.6275	102.378	103.461	114.819
BLGH_01420-mRNA-1	mRNA	57.4872	51.7937	36.7041	21.0187	10.9055	9.98854	0	56.6145	63.6718	27.1916	13.6114	14.217	32.9222	21.3685	42.6827	26.4429	8.29638	10.6828
BLGH_01421-mRNA-1	mRNA	0	16.3238	0	0	1.18209	1.07495	13.1851	0	2.83304	0	0.545985	0.612559	41.5042	7.18365	5.02218	9.23149	1.17664	0.598559
BLGH_01422-mRNA-1	mRNA	87.4134	68.9115	39.9557	45.3704	38.9063	43.5526	41.1135	66.3153	44.3963	59.53	42.4312	33.8481	71.6776	51.6922	40.613	52.1584	15.554	36.2157
BLGH_01423-mRNA-1	mRNA	56.6153	83.6853	17.7913	42.4945	39.4347	45.3989	135.189	64.1926	34.6958	41.2986	52.1155	46.1747	113.48	90.5346	25.1337	37.6856	70.3753	57.1841
BLGH_01424-mRNA-1	mRNA	136.604	30.7688	0	45.1434	14.8946	18.091	120.38	51.3341	30.0376	40.7878	14.5181	22.932	205.358	76.1654	45.6413	18.1255	10.3192	17.7608
BLGH_01425-mRNA-1	mRNA	0	51.1892	137.466	127.836	185.599	147.154	87.0456	47.1189	112.219	160.68	167.867	154.122	27.4004	100.779	69.8635	113.425	195.71	143.43
BLGH_01426-mRNA-1	mRNA	46.6466	39.6022	22.0506	24.7249	40.0781	45.6379	51.4086	61.1893	23.7285	37.721	37.8453	38.1549	115.075	35.7893	40.4062	25.7732	39.4205	47.4212
BLGH_01427-mRNA-1	mRNA	147.611	87.2758	167.356	146.159	54.4727	56.2172	55.2899	88.2122	264.33	174.654	47.9982	61.7675	200.149	24.4755	229.402	159.146	55.2345	62.2398
BLGH_01428-mRNA-1	mRNA	91.6226	209.811	219.37	158.908	21.8211	43.4878	145.854	128.224	157.194	175.518	24.2411	47.5408	126.805	49.1933	137.567	182.626	21.3492	37.8361
BLGH_01429-mRNA-1	mRNA	120.317	57.9645	37.3428	97.3815	21.2365	31.5281	196.854	65.4818	120.414	68.6087	22.7867	31.2358	154.077	121.746	94.9571	59.6007	25.7443	37.4972
BLGH_01430-mRNA-1	mRNA	36.6815	24.9742	28.876	24.6192	17.2368	17.7073	46.4492	16.3339	19.3905	31.4674	19.6268	17.8757	20.0521	45.5526	40.4399	21.4744	22.5812	16.357
BLGH_01431-mRNA-1	mRNA	65.3492	133.087	133.864	197.272	162.879	158.964	221.063	69.1557	147.775	181.663	187.081	158.715	49.1199	129.888	141.517	225.252	201.661	170.506
BLGH_01432-mRNA-1	mRNA	7.90028	16.6083	0	3.62918	5.52327	8.39798	12.5765	0	14.4121	4.79563	5.05904	7.24224	0	15.9881	7.2996	4.56575	8.97864	7.4221
BLGH_01433-mRNA-1	mRNA	0	12.1256	9.82047	8.65187	4.52675	15.2529	13.9916	11.1614	6.01266	8.00286	6.62151	12.8802	0	13.3404	1.52268	8.7077	10.6826	16.1572
BLGH_01434-mRNA-1	mRNA	224.055	100.291	131.536	98.6882	54.0101	62.861	87.6569	121.251	126.43	84.5583	49.4227	60.977	95.1476	121.866	100.001	105.345	74.8087	65.2132
BLGH_01435-mRNA-1	mRNA	93.121	74.8228	60.0271	75.448	35.2925	42.3131	236.613	55.8784	62.8869	79.1567	28.399	43.3233	172.294	74.5529	102.38	62.9833	33.1289	46.6218
BLGH_01436-mRNA-1	mRNA	53.9828	23.6427	0	12.9896	30.6689	27.6687	14.3225	60.9357	17.7808	13.4054	24.4013	31.4137	36.0678	41.6181	8.31306	25.2554	27.0779	27.1457
BLGH_01437-mRNA-1	mRNA	21.0617	0	0	0	0.653464	0.702896	12.5731	0	0	4.35848	0.694189	1.29806	0	0	3.64881	9.12903	0.498678	1.04642
BLGH_01438-mRNA-1	mRNA	207.226	245.047	219.136	241.142	393.71	368.211	123.706	260.471	226.988	260.668	426.395	311.708	244.768	232.687	119.882	289.625	398.477	365.833
BLGH_01439-mRNA-1	mRNA	75.1022	82.4657	71.9262	30.6275	32.6219	41.3357	89.6664	33.0883	73.3957	37.7438	34.2508	43.0537	26.8813	34.8951	90.1476	59.7902	32.0075	44.2432
BLGH_01440-mRNA-1	mRNA	291.772	87.2474	179.865	45.5578	23.724	94.0905	232.236	69.3586	158.303	98.2721	25.013	93.9763	262.165	56.7202	130.727	39.8712	22.2336	73.7086
BLGH_01441-mRNA-1	mRNA	14.1984	71.0766	11.105	25.7167	45.1094	28.0621	0	78.3039	7.44666	19.8622	41.6632	25.1163	11.3837	112.062	11.315	21.8034	50.5159	25.421
BLGH_01442-mRNA-1	mRNA	18.7509	0	0	23.9952	21.1182	25.1702	14.9248	20.4101	21.379	14.3571	29.4004	25.7066	37.5844	8.13151	22.7394	16.2549	44.2486	24.1796
BLGH_01443-mRNA-1	mRNA	162.075	77.3347	42.89	51.2214	84.2682	81.8935	105.24	63.4479	35.0131	57.9	80.8926	76.1959	94.0396	98.0296	29.5563	36.9738	79.8459	67.4636
BLGH_01444-mRNA-1	mRNA	0	0	0	0	0	0.684113	0	0	0	0	0.496389	0.649734	0	0	0	0	1.45606	0.833286
BLGH_01445-mRNA-1	mRNA	0	0	110.796	150.601	10.1967	30.1866	37.5845	13.7061	251.961	220.447	21.5221	74.4494	0	0	171.791	98.2415	6.26091	23.0339
BLGH_01446-mRNA-1	mRNA	14.4329	4.26677	0	0	1.65685	2.40836	17.2318	15.71	0	4.48009	1.01937	2.01624	10.8485	0	4.37572	0	4.78419	3.12908
BLGH_01447-mRNA-1	mRNA	0	16.3377	9.2623	8.97613	4.47522	2.88948	13.1963	10.527	3.78061	4.11709	4.60581	4.95007	12.4619	1.79745	2.87227	0	4.18719	4.94233
BLGH_01448-mRNA-1	mRNA	0	35.7292	791.82	691.107	983.602	1144.95	45.9125	0	776.053	740.762	1080.97	1802.53	49.5511	0	773.755	824.558	921.946	1440.16
BLGH_01449-mRNA-1	mRNA	47.1349	111.475	103.305	97.7933	158.571	154.723	109.665	176.281	137.247	101.742	140.879	147.543	181.687	128.932	103.643	167.932	186.918	154.365
BLGH_01450-mRNA-1	mRNA	168.942	248.9	228.992	332.603	349.04	357.882	233.668	193.939	253.248	287.25	350.737	300.095	144.333	133.315	196.72	312.113	363.282	342.676
BLGH_01451-mRNA-1	mRNA	88.8644	545.431	134.752	237.434	266.574	215.224	111.15	428.365	185.27	156.573	259.182	242.788	229.012	600.074	175.945	223.245	232.447	219.723
BLGH_01452-mRNA-1	mRNA	58.2867	86.1559	22.7939	45.9007	28.1751	49.9271	64.9507	106.798	59.8105	70.4409	31.9455	56.1992	81.7812	164.298	75.2287	65.6862	48.6699	47.9403
BLGH_01453-mRNA-1	mRNA	183.945	237.291	224.211	357.202	462.068	429.16	186.341	245.726	142.995	267.15	482.976	491.763	268.146	358.962	218.726	248.507	450.308	445.85
BLGH_01454-mRNA-1	mRNA	1064.61	1289.77	432.951	539.398	811.877	797.264	971.991	1161.65	467.679	577.988	828.285	787.101	1223.86	1242.46	717.406	509.918	778.445	763.494
BLGH_01455-mRNA-1	mRNA	81.5034	111.596	35.9472	118.233	73.8924	79.0876	112.674	140.077	74.3415	84.1536	66.2495	75.9055	98.8794	126.497	74.3157	66.9354	109.827	79.5928
BLGH_01456-mRNA-1	mRNA	33.9044	48.1108	17.6784	40.4944	65.2753	52.9205	43.1779	104.152	26.2863	46.0258	75.0948	47.4131	63.4276	77.4355	14.4885	48.7054	81.9166	47.615
BLGH_01457-mRNA-1	mRNA	45.3856	71.5587	7.60661	19.6576	24.727	29.721	28.8998	67.5155	11.3843	15.403	19.404	22.8001	45.4856	72.8231	13.3667	15.7376	39.975	21.6063
BLGH_01458-mRNA-1	mRNA	19.0424	55.0435	21.2766	30.6165	30.9585	32.2224	63.1533	58.7274	16.6453	22.0674	32.876	27.0016	47.7108	30.279	24.1925	31.4429	29.5568	28.0388
BLGH_01459-mRNA-1	mRNA	0	99.4018	51.4338	50.4358	109.787	79.8855	22.3025	104.569	44.7261	60.3036	97.1029	65.3921	28.0817	203.097	45.769	91.2117	129.4	66.027
BLGH_01460-mRNA-1	mRNA	67.4028	132.841	35.6737	67.0479	46.4918	54.9601	67.7676	18.0199	21.0326	34.3568	49.7768	51.1515	63.996	89.228	46.7085	21.9663	54.5405	58.2278
BLGH_01461-mRNA-1	mRNA	207.786	371.206	226.549	54.1038	57.6053	53.6863	189.395	368.441	128.389	80.7271	64.7617	55.998	87.328	385.14	156.764	77.197	74.4839	53.6765
BLGH_01462-mRNA-1	mRNA	0	26.5028	37.5629	62.8768	11.2649	11.7182	40.1379	24.3954	0	36.1762	13.9299	15.5626	0	51.0263	29.1209	83.2665	7.95983	13.0586
BLGH_01463-mRNA-1	mRNA	240.78	50.42	163.94	102.214	33.8973	37.8342	0	70.9814	195.6	71.0031	39.5386	40.3965	0	35.8931	182.497	31.682	33.9681	43.6371
BLGH_01464-mRNA-1	mRNA	250.834	164.785	140.132	60.9054	104.907	118.932	179.686	57.6394	110.583	62.9808	81.4146	111.81	234.627	14.5035	101.396	103.545	70.74	118.581
BLGH_01465-mRNA-1	mRNA	40226.2	32027.7	30544.7	27470.4	13545.3	12786	34944.3	35076.2	27264.1	26936.3	15587.9	16071.1	33619.5	39467.1	33142.1	26973.8	13460.5	14838.7
BLGH_01466-mRNA-1	mRNA	334.116	602.051	239.99	201.096	257.204	232.285	433.102	287.48	228.567	274.986	260.162	260.439	449.658	372.581	249.726	125.314	257.668	256.633
BLGH_01467-mRNA-1	mRNA	537.073	585.284	441.241	441.603	448.145	418.926	477.776	544.477	507.889	557.014	490.594	462.541	269.128	705.571	689.625	582.954	275.27	410.959
BLGH_01468-mRNA-1	mRNA	0	235.408	133.459	94.0625	176.253	162.639	47.536	212.356	114.396	168.081	190.32	153.709	107.737	274.531	80.703	130.171	106.336	138.974
BLGH_01469-mRNA-1	mRNA	0	26.2177	6.75616	45.2368	26.49	24.2606	0	28.5209	22.0614	22.5234	26.7629	23.5856	18.1801	47.1998	14.6658	31.4507	40.8505	22.8867
BLGH_01470-mRNA-1	mRNA	93.9557	65.6041	100.48	29.596	24.9198	33.7848	64.1006	53.5696	30.607	37.5529	29.4761	34.3098	112.995	48.8937	33.4846	31.9146	35.3392	29.5604
BLGH_01471-mRNA-1	mRNA	83.1632	86.0488	29.0377	119.725	151.008	131.254	103.428	113.152	73.4849	80.0251	168.378	126.513	197.948	81.1452	77.4404	135.174	217.253	140.436
BLGH_01472-mRNA-1	mRNA	139.386	22.8924	45.4241	53.7395	54.3458	70.4221	161.793	21.0721	70.1904	31.248	63.3332	70.3785	46.5642	12.5929	57.3508	53.2232	44.1864	88.1388
BLGH_01473-mRNA-1	mRNA	181.926	192.72	38.1133	324.587	307.905	250.784	199.105	292.909	300.765	262.591	318.443	282.924	376.048	394.469	242.291	273.174	399.516	273.114
BLGH_01474-mRNA-1	mRNA	36.5997	53.3781	16.3576	25.9399	55.2784	49.8622	8.73946	94.2837	8.34588	26.9631	47.5634	41.705	0	69.8359	20.9242	43.5122	66.7837	46.981
BLGH_01475-mRNA-1	mRNA	70.3386	55.4508	96.0562	98.4738	84.8686	86.7677	37.324	73.7268	85.5436	78.2778	89.2011	73.4711	0	37.2814	111.026	75.4934	119.416	84.9313
BLGH_01476-mRNA-1	mRNA	835.277	859.85	1158.27	2435.84	4431.36	4156.46	644.063	699.478	1429.37	2336.27	3885.32	4148.57	620.364	1038.17	1249.39	2904.67	7174.29	4595.65
BLGH_01477-mRNA-1	mRNA	0	48.6194	39.8948	16.6152	41.0895	44.2459	155.017	9.42179	10.3625	39.7655	40.4713	40.6861	91.0869	19.7069	42.738	25.7268	54.7204	43.6898
BLGH_01478-mRNA-1	mRNA	168.79	174.006	166.833	107.36	135.031	119.209	103.345	197.858	56.2537	144.016	135.23	131.448	156.149	84.4583	65.2316	73.9645	88.1265	120.337
BLGH_01479-mRNA-1	mRNA	80.8952	77.1989	0	30.176	52.628	58.6362	44.0554	84.9636	46.6021	33.4807	56.8541	55.5363	106.676	66.4692	25.8164	42.1815	66.1302	53.0377
BLGH_01480-mRNA-1	mRNA	203.237	62.3077	75.6942	31.1205	45.5409	47.3111	98.8573	57.3534	10.2988	40.1884	50.3993	55.5462	79.2106	48.9642	88.0238	58.7276	55.6058	67.419
BLGH_01481-mRNA-1	mRNA	47.6543	38.5565	43.4372	39.009	41.8035	50.148	87.839	27.3005	65.7721	50.6571	54.2769	44.1751	70.3821	43.5068	26.5055	42.8638	71.0243	50.0037
BLGH_01482-mRNA-1	mRNA	22.0764	43.5094	28.7778	10.1413	34.156	30.289	23.429	69.4196	5.03412	16.4465	36.8668	27.1716	44.2501	0	11.4738	30.9849	43.4425	38.622
BLGH_01483-mRNA-1	mRNA	111.322	433.313	5931.52	2760.1	389.944	620.277	27.6896	578.092	5248.33	2409.65	215.955	665.278	20.9188	135.776	5844.81	2455.66	188.677	357.684
BLGH_01484-mRNA-1	mRNA	171.8	332.437	383.915	189.102	119.205	154.226	304.568	300.337	300.942	197.799	118.251	163.123	258.268	345.422	231.342	235.969	111.184	155.97
BLGH_01485-mRNA-1	mRNA	18.3344	189.706	25.607	72.1916	75.2016	83.1814	51.0765	113.088	85.707	61.4645	84.9472	72.3183	50.5307	69.5703	91.3194	80.6044	87.9785	83.5978
BLGH_01486-mRNA-1	mRNA	0	9.10786	180.722	58.0005	112.769	328.974	18.3916	16.7673	142.263	102.327	103.466	365.07	17.368	25.0508	84.0639	27.1844	148.261	407.44
BLGH_01487-mRNA-1	mRNA	36.9952	18.228	0	4.24866	10.9808	31.232	9.81545	8.9486	7.73307	6.63498	10.3935	27.0567	12.3589	13.3694	6.94329	2.29075	19.0759	24.6745
BLGH_01488-mRNA-1	mRNA	109.043	116.441	91.9319	68.3068	61.931	63.0928	34.7173	80.5667	50.6349	53.3362	68.8937	61.2038	77.492	67.0625	61.1384	66.7834	94.0721	62.7734
BLGH_01489-mRNA-1	mRNA	141.767	145.834	90.7903	112.322	122.642	130.166	104.583	115.419	101.713	117.634	138.387	108.976	124.752	134.953	65.2942	137.882	125.75	100.514
BLGH_01490-mRNA-1	mRNA	140.85	137.687	73.9665	56.014	30.5902	31.6507	253.367	66.4355	52.6738	81.8456	32.7354	33.4729	262.558	76.9618	56.1231	66.9808	32.7265	24.3019
BLGH_01491-mRNA-1	mRNA	0	4.12853	4.38859	2.57758	1.59234	1.18459	12.5052	9.50064	1.1942	3.25121	2.02201	0.875044	7.87279	0	4.99002	8.43118	1.73595	1.1827
BLGH_01492-mRNA-1	mRNA	225.556	212.703	145.151	113.545	123.344	145.765	274.979	250.694	154.302	111.078	147.503	136.205	234.637	141.15	100.906	103.246	135.022	131.125
BLGH_01493-mRNA-1	mRNA	93.3665	119.239	89.7162	40.4392	33.2321	43.0138	228.891	154.475	98.788	63.0643	29.0501	39.7941	183.401	144.142	78.9348	50.8753	34.5449	31.2739
BLGH_01494-mRNA-1	mRNA	0	152.677	0	0	1.92281	2.41298	24.6641	0	10.599	8.97736	4.96071	2.80098	62.1104	0	5.3683	0	5.3803	3.49897
BLGH_01495-mRNA-1	mRNA	99.622	47.6826	270.326	112.074	116.747	173.94	33.9832	123.928	168.755	189.664	119.145	214.445	57.0522	246.869	143.002	192.109	164.439	165.65
BLGH_01496-mRNA-1	mRNA	14.9214	0	0	0	0.86418	0.442644	0	1.80463	18.1469	8.64589	1.87355	0.299729	0	0	0	0	1.5702	0.134791
BLGH_01497-mRNA-1	mRNA	119.371	37.6421	0	15.2757	20.6663	28.7719	76.0109	58.4702	17.6933	39.5241	22.1453	22.2018	107.671	56.9431	23.7824	19.2179	30.713	22.8066
BLGH_01498-mRNA-1	mRNA	275.742	70.8842	113.861	108.573	64.2756	58.5929	171.764	130.496	226.907	139.925	66.6106	54.0533	132.167	166.369	234.699	68.296	46.9312	60.1061
BLGH_01499-mRNA-1	mRNA	0	9.67854	18.2901	8.05683	15.338	22.8232	52.1172	0	9.33189	16.2599	24.5103	24.2577	90.2304	14.1976	5.67182	12.1632	34.8822	25.9515
BLGH_01500-mRNA-1	mRNA	41.6773	91.5273	23.2837	28.1321	68.0534	63.0102	47.3901	47.5254	77.3877	62.5904	66.8336	60.2444	35.8021	49.0574	51.5739	51.6135	74.8084	55.3437
BLGH_01501-mRNA-1	mRNA	40.3002	82.9557	22.5143	81.1039	53.9044	59.2772	121.18	87.7323	41.8643	70.0533	55.3242	54.1887	85.2656	87.3828	72.9206	55.4533	51.5968	65.2859
BLGH_01502-mRNA-1	mRNA	85.8311	0	394.262	150.204	15.7413	37.2025	0	0	404.492	183.144	16.1656	32.2356	38.2312	0	541.918	146.449	11.4407	15.8515
BLGH_01503-mRNA-1	mRNA	42.7265	32.2796	19.8915	33.647	30.2246	21.9961	34.0082	18.0861	8.11916	30.3567	30.1099	20.7152	0	60.2184	17.2716	23.8107	42.2639	22.6755
BLGH_01504-mRNA-1	mRNA	65.4447	54.1724	0	25.7688	42.6405	47.5163	119.809	87.8572	62.6786	29.7947	49.4272	44.2065	32.7945	34.0569	40.8164	35.6608	49.1719	42.3291
BLGH_01505-mRNA-1	mRNA	0	5.09227	0	2.54341	1.52314	1.46111	25.7071	3.51552	1.47297	3.47547	3.1023	1.68089	9.71057	0	4.47626	12.7991	2.14118	1.5463
BLGH_01506-mRNA-1	mRNA	32.3387	30.8051	57.2106	27.0583	26.4883	35.5351	64.35	34.2224	44.86	20.9687	31.824	33.7936	16.205	12.8553	49.0217	26.699	40.9215	34.6902
BLGH_01507-mRNA-1	mRNA	0	0	0	0	0	1.1386	21.2522	0	0	0	0.50288	0.548525	0	0	0	0	0	0.783884
BLGH_01508-mRNA-1	mRNA	480.938	132.7	53.7366	56.8106	23.0788	32.5764	76.5605	63.9825	47.5232	69.0038	22.6452	38.028	112.466	48.6647	22.2185	79.4128	15.1829	33.3078
BLGH_01509-mRNA-1	mRNA	186.917	77.7703	164.371	128.116	59.5826	96.8303	60.6127	77.8659	167.335	104.867	61.1511	103.025	31.2214	90.0648	121.133	90.0196	59.7734	97.5262
BLGH_01510-mRNA-1	mRNA	55.3591	40.3687	13.9172	17.4381	21.7446	25.9883	68.2978	26.1116	16.4107	23.5993	25.4926	24.8382	19.4184	51.615	22.0584	13.0258	47.7108	29.4798
BLGH_01511-mRNA-1	mRNA	0	39.8825	0	0	9.32807	6.21747	0	0	0	1.19647	7.3504	9.34395	144.863	25.0732	10.0166	17.9004	11.8642	4.70061
BLGH_01512-mRNA-1	mRNA	0	0	0	28.4053	8.35612	15.8126	0	93.0655	0	5.30799	12.3794	16.3354	112.466	76.4732	19.4412	15.8826	8.60364	20.1295
BLGH_01513-mRNA-1	mRNA	0	85.686	14.1685	19.972	12.9046	31.8672	0	63.0982	21.4804	30.5898	13.9204	29.4548	39.9414	135.121	13.8088	8.97362	11.6665	43.267
BLGH_01514-mRNA-1	mRNA	68.7866	7.74675	0	19.3462	18.415	13.8466	0	28.5231	0	28.4692	13.8808	17.0114	0	46.8757	45.965	38.9421	17.6826	28.0507
BLGH_01515-mRNA-1	mRNA	49.5348	82.0056	16.604	40.959	16.1064	22.6296	0	0	24.8501	11.4808	24.2566	25.7799	0	0	8.5816	0	19.7036	27.564
BLGH_01516-mRNA-1	mRNA	25.795	40.6705	0	8.46395	4.48179	7.20572	164.252	21.838	21.5676	16.3698	8.25906	7.63092	120.642	26.1012	16.3857	12.7779	8.1433	8.46626
BLGH_01517-mRNA-1	mRNA	25.6415	77.0669	71.6252	36.5992	65.3551	50.8927	38.2676	127.923	60.6635	56.246	70.9918	46.9881	12.849	111.197	33.3168	40.4872	44.6229	40.2457
BLGH_01518-mRNA-1	mRNA	33.4445	88.9842	0	24.6914	60.5991	42.2897	113.136	21.2356	36.2254	44.9863	54.1714	44.2477	92.175	25.3812	39.1099	35.2052	47.512	52.3419
BLGH_01519-mRNA-1	mRNA	155.895	333.582	242.617	117.286	35.5162	36.4603	190.559	238.373	256.461	161.765	32.5075	42.0312	234.358	311.468	278.76	129.627	28.826	29.4729
BLGH_01520-mRNA-1	mRNA	43.1063	18.5359	13.1356	27.7741	40.1227	32.3465	43.6679	36.9677	28.5952	28.2208	32.7701	30.2058	0	59.4791	23.0826	31.0592	40.8251	28.4613
BLGH_01521-mRNA-1	mRNA	32.7364	14.0768	21.6139	16.4054	25.189	20.6365	9.47512	29.1544	13.5726	15.2733	24.7186	20.8199	0	28.3929	15.4674	19.1648	27.5278	26.4267
BLGH_01522-mRNA-1	mRNA	205.631	279.184	344.636	317.12	447.304	430.985	409.18	290.144	351.677	275.176	387.934	465.625	332.024	465.685	298.848	356.516	431.693	449.216
BLGH_01523-mRNA-1	mRNA	189.776	244.449	210.149	303.567	427.891	405.641	153.75	293.868	303.697	293.699	465.166	350.81	356.614	307.149	238.949	352.53	468.055	380.61
BLGH_01524-mRNA-1	mRNA	98.8844	63.8795	87.4685	58.4034	56.1104	47.8716	43.7262	50.8272	80.1734	64.3449	58.3037	51.9902	46.7983	38.1175	48.5382	54.4262	58.3587	46.9211
BLGH_01525-mRNA-1	mRNA	231.873	386.481	118.436	181.295	200.86	176.434	137.101	276.427	169.198	193.031	173.313	169.092	152.709	370.613	251.353	70.5575	172.754	163.558
BLGH_01526-mRNA-1	mRNA	567.221	431.667	627.498	1450.62	2024.16	1802.28	335.257	546.093	963.038	1369.51	1837.39	1658.13	405.246	645.395	894.137	1333.96	1559.49	1564.78
BLGH_01527-mRNA-1	mRNA	1099.88	1221.79	695.15	776.473	813.208	1006.19	1123.05	1003.71	511.747	667.648	732.776	1079.41	1647.88	775.681	687.124	696.181	728.819	990.652
BLGH_01528-mRNA-1	mRNA	36.1226	21.3577	10.0902	60.4487	63.5089	60.4548	0	37.1345	65.8967	46.346	76.3113	58.8727	18.1011	122.708	82.3972	71.5751	78.8753	64.1742
BLGH_01529-mRNA-1	mRNA	81.5769	75.7944	91.1483	58.5058	47.8001	53.9526	57.9743	69.7677	64.443	68.0081	54.9275	49.3192	137.234	84.6511	63.5971	67.8313	65.0271	45.6362
BLGH_01530-mRNA-1	mRNA	0	46.4335	21.937	33.4994	16.7313	11.8427	0	0	14.9235	21.6689	13.5586	16.3489	0	0	15.8731	22.6932	21.9001	15.9621
BLGH_01531-mRNA-1	mRNA	20.636	49.9666	41.1736	22.0546	28.7932	35.7025	7.03938	14.9746	28.9062	41.2397	39.699	31.4604	41.3629	10.2274	18.386	43.0796	41.6937	34.7527
BLGH_01532-mRNA-1	mRNA	63.6491	69.2923	52.4912	50.1235	52.7738	58.2405	136.304	94.0243	45.2699	64.9793	61.8513	54.5037	179.218	73.6054	51.9836	46.5434	65.5434	51.9251
BLGH_01533-mRNA-1	mRNA	62.8741	76.1851	31.2227	45.8456	48.6674	53.1917	40.7771	90.4051	45.6669	58.2126	55.4811	49.396	63.0126	54.5319	46.7976	40.9505	41.9033	49.8759
BLGH_01534-mRNA-1	mRNA	0	18.0331	0	0	1.3248	1.24407	0	49.7977	27.8196	2.52463	0.861656	2.6734	0	0	31.7033	0	0	2.89292
BLGH_01535-mRNA-1	mRNA	399.049	450.552	132.249	190.414	163.261	170.294	629.863	309.204	223.634	223.382	182.798	150.472	318.586	372.5	217.944	259.656	251.954	168.507
BLGH_01536-mRNA-1	mRNA	0	0	0	0	0	0.461087	0	0	0	0	0	0	0	0	0	0	0	0
BLGH_01537-mRNA-1	mRNA	0	0	0	0	1.7337	0	0	0	0	0	3.75866	0.655973	0	0	0	14.8286	4.41012	1.26193
BLGH_01538-mRNA-1	mRNA	0	0	0	15.9566	0.167643	1.50271	0	0	15.4015	8.38614	0	0.962033	0	0	26.9125	0	0	1.52532
BLGH_01539-mRNA-1	mRNA	217.79	251.816	259.566	152.929	159.56	190.646	283.138	284.473	152.3	170.662	149.172	192.133	196.443	198.338	251.538	170.818	179.221	165.85
BLGH_01540-mRNA-1	mRNA	0	0	0	8.22161	2.72091	3.79392	0	0	0	2.59257	7.27538	4.80435	0	0	0	0	4.94384	3.39516
BLGH_01541-mRNA-1	mRNA	0	0	0	28.655	6.07587	7.85044	42.1274	0	6.03454	3.28581	7.97472	8.11867	0	0	9.16931	22.9409	6.68351	9.08414
BLGH_01542-mRNA-1	mRNA	0	16.0631	48.7855	89.3989	37.2808	29.834	0	0	114.167	102.643	41.1174	40.1534	0	7.57387	56.4799	77.8637	29.7734	49.96
BLGH_01543-mRNA-1	mRNA	73.9434	140.874	89.5041	60.6565	62.5546	73.392	88.283	31.3002	92.7379	78.5491	82.6313	87.2286	148.213	176.364	19.2154	42.7336	51.3556	82.2704
BLGH_01544-mRNA-1	mRNA	68.4951	124.194	122.451	145.637	150.63	161.232	109.037	208.757	68.7238	90.7156	142.163	157.45	260.855	219.806	144.77	84.8248	137.525	161.863
BLGH_01545-mRNA-1	mRNA	52.3967	70.6558	18.4877	70.5803	51.8161	60.4765	79.0204	79.0458	33.9578	59.579	58.7435	60.0229	118.843	34.6815	43.9538	31.4197	56.7628	58.9658
BLGH_01546-mRNA-1	mRNA	54.0329	15.9736	0	15.9566	8.38217	12.3222	0	4.90117	30.803	25.7175	18.0636	9.39832	13.538	41.0058	2.34022	20.0744	10.2347	9.27392
BLGH_01547-mRNA-1	mRNA	34.7839	91.4052	68.0139	136.961	138.858	174.514	41.5294	147.24	97.8259	161.718	125.129	161.847	46.4807	133.245	120.522	84.7173	180.272	175.071
BLGH_01548-mRNA-1	mRNA	7.8885	80.8447	105.769	113.372	80.9143	95.9159	40.8126	85.8651	69.2549	101.864	87.2869	95.1612	114.635	123.153	38.9491	88.8994	164.612	104.645
BLGH_01549-mRNA-1	mRNA	0	14.6851	20.8135	17.1143	10.9425	6.53906	0	51.8168	16.991	22.615	9.82354	7.75577	0	0	0	30.7585	5.68467	6.11392
BLGH_01550-mRNA-1	mRNA	28.4425	13.0797	18.5382	22.3984	13.9429	16.8047	30.1852	22.3595	46.4816	9.80978	15.1779	15.6856	0	41.1146	14.7825	30.527	17.8086	15.9298
BLGH_01551-mRNA-1	mRNA	0	0	0	0	1.24734	2.38523	0	0	0	0	0	2.20244	0	0	0	0	1.58647	2.08821
BLGH_01553-mRNA-1	mRNA	0	28.3047	0	11.3098	8.19881	12.2486	0	13.8955	8.7331	5.15144	5.95078	10.1232	0	8.3041	12.4404	7.11423	9.52115	11.2004
BLGH_01554-mRNA-1	mRNA	0	206.793	330.668	143.011	172.789	191.646	0	97.6155	303.681	207.111	138.08	204.06	0	93.3376	307.624	289.868	162.225	213.871
BLGH_01555-mRNA-1	mRNA	23.2699	73.3786	49.4004	90.7089	145.551	167.744	88.9043	79.3641	70.0429	67.0311	149.275	150.733	32.6497	82.7481	95.1404	79.5367	169.843	174.808
BLGH_01556-mRNA-1	mRNA	46.4804	8.14275	0	16.2681	5.70434	7.04742	0	7.49529	17.665	6.8399	5.9334	3.9044	67.2863	17.917	21.4732	23.0246	5.21726	5.41173
BLGH_01557-mRNA-1	mRNA	70.6017	128.71	244.052	66.0235	86.9081	91.1392	129.952	163.304	297.839	92.775	82.5261	84.2212	35.3786	95.6784	220.928	107.106	90.4077	68.2019
BLGH_01558-mRNA-1	mRNA	0	16.436	409.994	95.2271	25.7192	38.8717	0	6.05166	379.386	79.0407	19.4765	39.5648	0	19.8909	307.015	85.7204	16.7179	26.0281
BLGH_01559-mRNA-1	mRNA	75.098	20.721	37.7592	34.0052	27.4474	25.7031	0	16.3486	19.6934	30.4598	27.5103	26.8446	37.6317	52.1072	19.5154	30.6906	34.6136	25.8467
BLGH_01560-mRNA-1	mRNA	0	51.6942	0	21.125	37.8046	23.6081	0	58.3983	19.0309	43.423	39.4084	24.983	0	62.0434	17.5567	23.6237	29.5461	22.6709
BLGH_01561-mRNA-1	mRNA	58.9898	36.8157	10.9852	20.3238	19.8885	36.6757	58.6912	14.2688	47.0804	31.332	23.3315	37.7565	19.7066	34.1087	3.40654	40.1793	25.9166	33.8378
BLGH_01562-mRNA-1	mRNA	51.0469	108.654	136.887	82.4086	191.575	185.276	243.785	133.353	135.028	92.1145	147.291	156.437	245.565	123.967	53.0614	151.72	164.052	193.212
BLGH_01563-mRNA-1	mRNA	16.1957	59.2788	21.9736	31.4297	45.942	27.5913	0	45.3311	5.2759	18.7685	42.2252	25.9965	6.9563	86.2877	11.6241	26.3604	63.2536	21.9871
BLGH_01564-mRNA-1	mRNA	0	9.67038	50.2554	19.3201	8.01777	32.6898	26.0366	0	164.103	30.4616	5.3908	35.3479	0	0	121.841	0	12.6503	64.1962
BLGH_01565-mRNA-1	mRNA	40.7517	51.402	122.939	75.416	89.922	79.0622	64.8727	124.201	0	68.8142	103.002	66.3057	0	49.4826	57.8919	80.7475	70.5005	81.1351
BLGH_01566-mRNA-1	mRNA	96.9891	19.1151	27.0922	9.54734	1.20368	0.719296	0	17.5952	0	4.01416	0.913355	0.531338	0	21.0301	8.40138	0	1.53094	0.438071
BLGH_01567-mRNA-1	mRNA	83.034	36.9527	31.4243	37.4405	43.879	43.563	14.9238	35.9581	21.9883	31.7054	42.0229	36.0975	85.9014	20.9082	19.9536	47.1027	37.6288	40.5527
BLGH_01568-mRNA-1	mRNA	0	0	78.2761	32.9483	36.4678	46.9621	0	0	40.8252	47.6803	33.9393	70.8949	0	0	76.8666	38.5592	42.021	52.8075
BLGH_01569-mRNA-1	mRNA	169.118	133.323	108.652	124.856	104.837	108.177	141.34	171.81	160.042	128.789	85.3633	111.734	101.694	231.02	131.844	161.266	96.9018	126.723
BLGH_01570-mRNA-1	mRNA	16.5699	0	12.3427	21.7479	16.3141	19.3342	0	8.01603	40.3036	13.2586	15.9161	24.5396	0	11.9762	13.3963	15.0482	31.5604	20.6562
BLGH_01571-mRNA-1	mRNA	48.1203	88.5154	20.9091	78.9471	141.203	149.847	97.8813	114.456	87.7836	100.022	161.322	141.739	128.603	134.481	62.9872	117.861	189.384	141.564
BLGH_01572-mRNA-1	mRNA	86.2814	94.1803	62.4159	39.8532	40.4018	49.468	75.7194	81.8754	34.0527	49.7192	47.2095	49.3039	90.9059	59.0033	35.0696	46.5762	58.1786	52.7903
BLGH_01573-mRNA-1	mRNA	100.82	161.611	97.6296	82.0423	155.986	172.372	96.2976	187.78	114.951	79.56	138.744	150.27	47.1531	212.779	81.5103	53.2721	171.661	158.531
BLGH_01574-mRNA-1	mRNA	287.556	180.585	160.647	161.201	208.92	259.814	391.812	150.311	203.384	187.193	225.814	233.896	297.958	128.928	170.561	196.766	211.408	265
BLGH_01575-mRNA-1	mRNA	28.1026	33.2316	21.5874	27.6634	22.4954	28.3967	61.5128	53.5312	47.2611	26.1698	22.6271	24.9023	17.6028	36.5609	27.3859	22.6216	20.0725	27.3536
BLGH_01576-mRNA-1	mRNA	30.0508	118.452	79.7447	63.5996	39.9051	59.4492	65.7772	70.8714	42.8284	51.6151	55.1833	62.6	143.056	55.3853	54.6643	52.1012	58.5813	74.8554
BLGH_01577-mRNA-1	mRNA	134.324	116.754	107.753	67.8078	79.8891	71.2655	98.6913	82.4775	98.1738	97.218	83.9404	69.8891	89.7469	65.7191	71.6027	107.487	86.1154	75.3556
BLGH_01578-mRNA-1	mRNA	0	12.2589	0	0	1.985	1.61455	0	0	0	1.83883	1.75726	0.876234	0	0	4.61826	0	2.1039	1.00337
BLGH_01579-mRNA-1	mRNA	0	126.265	19.8842	0	7.95091	3.69547	0	0	0	7.36544	5.02764	4.3872	0	0	21.5815	0	7.86539	5.46583
BLGH_01580-mRNA-1	mRNA	173.195	351.094	169.82	280.436	80.6694	70.5928	225.069	384.735	207.947	224.992	88.3398	65.2361	219.627	222.257	214.321	226.742	80.4525	74.8105
BLGH_01581-mRNA-1	mRNA	149.49	84.8513	106.899	130.673	46.9747	51.8408	152.303	112.818	126.809	115.822	42.5707	46.1891	71.9133	31.1173	67.3354	75.5328	46.4379	50.289
BLGH_01582-mRNA-1	mRNA	0	0	0	0	2.45113	0.837	0	0	14.4763	0	1.85992	1.85485	0	9.17678	0	5.24125	2.44951	2.23018
BLGH_01583-mRNA-1	mRNA	0	23.6354	61.4146	45.2527	19.4722	25.6442	0	0	55.8327	51.7023	29.457	19.518	0	0	40.6868	24.7526	18.9297	16.5659
BLGH_01584-mRNA-1	mRNA	0	0	34.6349	31.1916	4.27443	3.32062	0	0	12.5662	35.9222	7.00585	3.62276	0	0	20.2874	42.6534	5.65404	3.79578
BLGH_01585-mRNA-1	mRNA	0	0	0	0	2.39264	5.05927	0	0	40.5809	3.68272	5.02764	3.49351	0	0	35.9692	0	0	3.75106
BLGH_01586-mRNA-1	mRNA	26.6576	0	0	0	0.716804	0.494249	0	0	0	1.1033	0	0.219058	0	0	0	0	1.26234	0.602021
BLGH_01587-mRNA-1	mRNA	683.985	204.901	328.622	210.068	130.045	126.41	141.549	173.718	252.672	211.749	158.195	123.504	493.554	71.188	125.606	284.609	121.784	156.569
BLGH_01588-mRNA-1	mRNA	0	16.8816	53.3746	22.0523	48.2044	39.9473	0	26.2972	13.5224	29.179	47.5292	31.5121	42.9224	28.5735	39.3815	27.7432	44.9298	34.3135
BLGH_01589-mRNA-1	mRNA	98.5217	51.7791	30.5781	58.9076	30.9751	33.4481	60.9921	21.1831	40.7717	49.5352	26.3904	37.0617	51.1978	85.4497	69.5374	46.9964	39.2815	32.7646
BLGH_01590-mRNA-1	mRNA	37.9028	23.2403	9.4111	11.6077	37.9972	73.8349	13.4083	13.7522	32.6515	21.962	41.0871	61.6011	0	23.7422	5.83683	7.30164	34.3016	66.1956
BLGH_01591-mRNA-1	mRNA	0	61.8041	0	0	40.308	74.4214	0	48.7627	35.7543	0	51.0466	60.1283	269.384	58.2821	15.5222	0	38.1851	67.5823
BLGH_01592-mRNA-1	mRNA	322.564	49.1243	1167.24	355.048	46.2184	50.7803	81.6916	106.396	932.808	330.721	45.288	41.6476	249.803	85.8372	1045.25	341.361	39.3439	45.2971
BLGH_01593-mRNA-1	mRNA	218.134	195.496	80.8148	117.081	89.2216	104.523	151.692	165.788	67.0199	107.196	101.671	105.211	218.614	162.306	89.5034	114.88	106.484	101.615
BLGH_01594-mRNA-1	mRNA	47.8368	174.417	36.7465	36.4941	75.6938	62.5726	0	136.683	49.0874	21.7784	70.1628	61.651	35.9566	111.504	49.7246	68.1276	74.1874	54.3402
BLGH_01595-mRNA-1	mRNA	669.576	480.818	1092.58	1754.15	2212.37	2019.09	638.484	577.286	1080.89	1526.64	2066.19	1879.3	524.882	497.363	847.604	1783.21	1859.31	1728.15
BLGH_01596-mRNA-1	mRNA	63.6203	47.6467	24.8797	21.2929	35.0958	36.2361	83.5537	75.0205	43.5223	50.2922	34.7488	34.1214	25.5042	124.153	35.2698	55.9393	42.9808	31.0629
BLGH_01597-mRNA-1	mRNA	15.2157	72.8277	19.4296	41.5102	44.4029	39.6564	13.8411	69.4028	27.2616	27.8886	41.8809	31.0324	0	110.288	11.2972	40.9167	57.7105	37.2291
BLGH_01598-mRNA-1	mRNA	8.95009	63.5015	28.3339	12.9217	50.8722	46.3748	66.4891	32.4734	36.0559	28.6461	45.0637	38.3753	89.698	25.8753	21.7077	27.3401	43.2299	42.2844
BLGH_01599-mRNA-1	mRNA	169.868	485.978	238.779	224.389	382.185	330.551	222.436	751.523	264.899	221.8	381.339	313.49	98.8503	363.572	295.235	257.867	325.044	314.322
BLGH_01600-mRNA-1	mRNA	0	47.8193	0	5.02822	16.7992	26.3758	0	20.8501	11.648	32.7687	15.1524	21.3375	44.7939	27.6894	12.1679	50.6067	16.9321	19.4378
BLGH_01601-mRNA-1	mRNA	163.793	55.3393	62.0931	36.8534	42.9056	46.1599	37.249	46.6941	92.0413	61.9799	45.3923	41.629	134.841	60.8833	28.3762	55.0573	59.6495	46.5021
BLGH_01602-mRNA-1	mRNA	69.6261	96.0559	77.7953	105.548	116.998	130.021	160.715	101.049	69.8586	73.1944	113.694	119.084	139.559	99.6402	77.1987	75.8783	123.53	112.458
BLGH_01603-mRNA-1	mRNA	141.159	96.1067	326.913	123.795	24.1755	46.4621	130.741	85.6712	227.077	120.244	25.281	55.3132	169.764	79.0229	231.21	83.2742	27.386	33.4552
BLGH_01604-mRNA-1	mRNA	12.6576	32.4302	14.1428	10.5908	25.1732	21.0274	20.1497	92.9991	7.21585	11.5252	25.866	17.093	12.6855	48.0296	4.93393	12.5402	37.6616	18.0659
BLGH_01605-mRNA-1	mRNA	13.9209	76.8211	44.4408	108.452	164.818	148.549	47.4873	98.8534	66.6627	88.5635	170.685	132.96	39.8617	69.8561	47.8898	142.351	220.177	151.245
BLGH_01606-mRNA-1	mRNA	0	196.052	114.125	248.301	404.974	324.013	113.111	399.598	155.95	213.206	428.24	310.823	62.3095	500.717	116.942	208.986	344.322	315.234
BLGH_01607-mRNA-1	mRNA	0	0	0	4.93084	2.40891	3.38984	34.8864	9.08725	0	0	2.00478	2.53835	50.2016	10.8613	0	0	3.7557	3.78964
BLGH_01608-mRNA-1	mRNA	83.5689	42.6287	0	35.8086	32.6391	40.3943	62.604	17.836	50.4433	24.0077	32.4049	38.2413	123.166	44.7676	17.8843	19.4809	33.0553	38.7225
BLGH_01609-mRNA-1	mRNA	46.3411	37.607	30.4578	28.9801	24.6284	33.1952	26.0366	25.7153	26.1073	24.3693	32.7042	28.3141	71.0307	40.1925	15.5844	32.4079	46.0401	30.0666
BLGH_01610-mRNA-1	mRNA	23.6954	56.0402	13.9345	15.4682	23.1233	24.2509	30.7722	52.0367	4.55015	17.2397	24.8275	23.5163	12.4987	47.0521	6.69777	20.0779	35.6701	24.6158
BLGH_01611-mRNA-1	mRNA	66.34	18.3045	37.0619	28.7334	7.57446	9.8399	95.0461	40.919	55.9722	26.3584	12.8694	15.0098	0	28.769	33.3297	13.1449	17.8016	11.5061
BLGH_01612-mRNA-1	mRNA	0	29.1834	28.9535	116.609	65.0538	68.141	70.7162	0	10.1297	55.1564	60.9368	55.7702	29.6802	51.3713	47.4582	89.8547	114.762	75.9099
BLGH_01613-mRNA-1	mRNA	82.9676	55.5957	48.6686	6.53368	31.8682	46.0251	0	48.1648	40.6763	20.2597	33.2058	40.6117	49.8902	43.1756	11.4989	50.3463	49.5035	38.9729
BLGH_01614-mRNA-1	mRNA	0	141.281	54.413	59.4432	4.52075	3.26493	18.6058	110.964	58.634	46.7607	5.46655	3.12677	7.80902	89.5438	45.5588	60.3093	4.85818	4.22322
BLGH_01615-mRNA-1	mRNA	0	24.0947	30.7349	11.2322	19.8253	32.8519	6.48727	17.743	53.8976	31.2025	19.8021	31.7798	0	18.556	45.1839	9.58877	18.0754	27.5175
BLGH_01616-mRNA-1	mRNA	0	0	0	0	0	0.243417	0	0	0	0	0	0	0	0	0	0	0	0
BLGH_01617-mRNA-1	mRNA	99.4571	74.0502	94.6633	52.2148	52.4353	65.6464	70.3671	60.1431	96.5973	72.2641	45.6504	65.5041	103.368	43.1305	100.829	83.0246	44.4223	49.9796
BLGH_01618-mRNA-1	mRNA	180.241	63.365	19.0503	63.2973	7.61746	10.4769	116.321	44.1868	32.214	45.5651	10.8263	9.8475	102.524	44.3629	90.3012	28.9572	11.8415	8.625
BLGH_01619-mRNA-1	mRNA	260.373	63.1578	156.651	137.024	159.641	158.75	55.7966	70.8531	165.56	149.21	136.084	162.611	145.528	121.599	140.529	155.023	156.809	139.631
BLGH_01620-mRNA-1	mRNA	19.9648	27.5434	11.1536	16.1153	12.7603	17.1162	55.6185	23.9045	15.9341	23.4669	16.9209	15.5748	52.0229	46.7528	18.3316	14.3402	18.6562	14.8248
BLGH_01621-mRNA-1	mRNA	328.956	199.377	71.1393	183.147	199.999	228.958	225.233	177.107	124.214	175.967	203.39	216.721	382.856	243.894	119.495	208.509	205.242	217.342
BLGH_01622-mRNA-1	mRNA	0	273.299	38.0634	28.4053	34.4193	20.5683	0	186.131	40.212	38.8146	28.9103	21.0559	0	279.822	31.9391	31.7651	27.9618	20.8536
BLGH_01623-mRNA-1	mRNA	0	0	17.1741	34.8001	28.8998	38.3587	0	19.5192	43.8126	31.808	33.1471	32.1245	0	0	45.2689	32.3598	57.7439	35.129
BLGH_01624-mRNA-1	mRNA	0	0	0	0	0	0	0	0	14.3034	0	0	0	0	0	0	0	0.990099	0.424967
BLGH_01625-mRNA-1	mRNA	905.232	564.351	340.588	358.253	45.7398	18.2907	1080.78	459.151	355.972	452.645	72.3725	17.7619	1101.63	644.924	478.479	439.266	79.3173	15.2699
BLGH_01626-mRNA-1	mRNA	0	32.8541	93.1295	47.7367	167.387	148.804	24.1245	68.7312	65.6586	60.2125	156.269	129.721	0	157.726	18.378	41.2885	197.587	138.951
BLGH_01627-mRNA-1	mRNA	0	0	0	0	0	0.412993	0	0	0	0	0.524414	0	0	0	0	0	1.17201	0.335365
BLGH_01628-mRNA-1	mRNA	27.2824	0	0	0	4.06305	2.73151	0	0	0	8.4687	1.41307	1.56935	0	0	3.54489	0	2.36854	3.32712
BLGH_01629-mRNA-1	mRNA	26.1024	36.7457	33.3314	39.6429	29.7565	27.7376	35.6164	64.9419	22.1081	20.6804	26.758	27.6803	127.062	48.5124	34.8846	16.6245	35.1981	29.4405
BLGH_01630-mRNA-1	mRNA	69.7136	10.3046	29.2099	29.1653	86.0853	107.862	69.3608	25.2941	23.8454	30.2956	71.3943	92.9007	69.8672	30.232	55.8583	34.5335	81.7052	85.3313
BLGH_01631-mRNA-1	mRNA	39.5712	48.3532	50.8463	28.8251	28.1399	39.2957	75.5922	80.4023	50.5316	25.2216	28.8428	35.7044	0	114.975	59.6426	42.1445	44.223	39.2494
BLGH_01632-mRNA-1	mRNA	0	0	0	0	1.37826	0.686352	0	0	0	5.36243	1.22013	0.861904	0	52.174	0	0	8.47277	2.25723
BLGH_01633-mRNA-1	mRNA	0	21.8005	75.8413	9.89874	7.3631	10.1798	12.006	12.77	87.1364	11.2372	6.7235	9.22749	25.1951	19.6238	58.3611	4.98131	7.93645	7.17627
BLGH_01634-mRNA-1	mRNA	660.351	429.48	756.276	1342.32	1549.83	1449.37	499.327	518.122	895.957	1162.91	1479.71	1404.23	785.895	443.87	750.762	1457.7	1105.67	1251.8
BLGH_01635-mRNA-1	mRNA	0	0	0	76.8913	18.7419	14.3859	0	61.406	0	8.62102	23.2936	10.6981	39.1421	39.5197	11.277	0	25.8924	12.4659
BLGH_01636-mRNA-1	mRNA	55.9015	46.8238	46.8453	33.0167	35.2952	34.5138	0	15.212	25.4946	24.2932	30.0065	35.6395	35.0154	45.4542	10.8952	10.3843	38.6044	40.0197
BLGH_01637-mRNA-1	mRNA	0	0	0	0	1.07153	2.00635	0	16.7076	14.4381	10.0056	2.05979	2.49114	0	14.9769	53.8486	0	1.272	1.19592
BLGH_01638-mRNA-1	mRNA	329.749	401.234	344.41	340.12	309.416	330.94	473.576	353.724	302.407	259.897	316.468	330.663	280.185	544.016	342.762	266.324	343.076	314.97
BLGH_01639-mRNA-1	mRNA	46.752	13.4024	37.9908	15.0615	21.7844	23.2621	13.5317	6.16834	23.2602	16.8869	28.4973	21.7471	34.0763	11.0588	8.09949	16.843	41.4602	22.8058
BLGH_01640-mRNA-1	mRNA	20.2342	13.2928	152.606	21.2458	5.27342	11.9049	0	0	131.5	30.1481	4.63664	8.72016	0	5.84983	139.634	53.4573	7.66535	6.97623
BLGH_01641-mRNA-1	mRNA	0	0	0	0	0	0	0	0	0	0	0.755463	0.439486	0	0	0	0	0	0
BLGH_01642-mRNA-1	mRNA	77.8788	108.622	46.855	89.6353	53.3069	53.7584	57.2194	97.8114	66.9372	60.0017	47.3884	51.8867	144.093	25.9791	39.4382	65.2863	66.0035	61.4219
BLGH_01643-mRNA-1	mRNA	117.508	185.272	75.7471	53.3868	79.8714	99.5485	143.893	127.905	156.651	103.253	70.4807	86.5591	208.356	156.795	114.315	109.701	93.8825	83.2865
BLGH_01644-mRNA-1	mRNA	61.9919	219.918	166.867	133.141	140.161	154.016	94.1993	276.043	120.799	146.478	152.845	144.644	169.441	87.9819	92.7521	96.3129	146.778	131.905
BLGH_01645-mRNA-1	mRNA	314.06	141.998	67.0855	27.2781	13.7563	2.94569	124.988	67.0293	120.061	77.2249	16.5274	2.93501	175.891	196.281	96.0158	48.0448	10.7895	5.67406
BLGH_01646-mRNA-1	mRNA	38.8474	25.5209	14.4685	0	7.23172	3.9374	0	0	41.3394	2.14375	0.975546	3.33417	0	0	8.97344	0	3.67916	3.04134
BLGH_01647-mRNA-1	mRNA	156.687	104.994	175.071	229.301	10.5654	13.1697	162.129	119.386	251.298	200.6	22.5265	15.8801	172.735	65.6837	280.499	155.233	24.073	21.2312
BLGH_01648-mRNA-1	mRNA	75.7925	111.534	56.4568	56.2047	131.875	139.044	124.676	105.415	51.2731	85.7414	133.042	124.067	121.535	140.237	77.0328	67.5805	182.485	141.292
BLGH_01649-mRNA-1	mRNA	36.5652	50.4452	0	30.5947	3.17654	3.18633	130.968	23.217	16.676	18.9169	2.7547	3.95624	73.2914	15.8568	30.0898	6.79238	2.02009	5.61523
BLGH_01650-mRNA-1	mRNA	0	3.90902	11.0807	3.90484	0	0.772251	0	0	4.52282	0	0	0.0271645	0	0	0	0	0.626152	0.403132
BLGH_01651-mRNA-1	mRNA	45.6517	14.7228	9.27419	28.5971	25.3406	24.8076	52.8531	21.0811	30.2837	25.4213	20.9481	21.9856	45.7523	46.7936	20.8507	20.5583	21.7489	24.6684
BLGH_01652-mRNA-1	mRNA	20.0327	23.6889	28.4094	20.9332	49.5127	54.4786	29.437	35.783	23.5432	33.4195	55.8984	44.6581	10.8106	35.4177	22.959	46.1822	45.3882	46.438
BLGH_01653-mRNA-1	mRNA	0	51.8962	0	17.2803	3.08636	8.13684	0	0	0	0	3.58178	6.65175	43.9831	0	0	25.363	1.84729	4.36088
BLGH_01654-mRNA-1	mRNA	0	0	0	0	1.52727	0.741543	0	25.1161	0	0	4.201	1.13768	0	0	0	0	1.21407	0.416879
BLGH_01655-mRNA-1	mRNA	968.204	647.587	79.1564	81.692	61.2935	118.44	888.79	528.774	116.16	110.302	72.8778	137.723	1061.62	419.871	98.7711	85.2272	36.7426	106.965
BLGH_01656-mRNA-1	mRNA	152.842	170.409	95.146	45.5659	67.6901	76.8523	159.889	125.171	58.7518	64.7038	73.2	69.7606	48.1418	172.331	37.827	35.6929	68.241	68.1268
BLGH_01657-mRNA-1	mRNA	107.966	63.8353	62.8298	58.4531	42.0953	58.2844	103.838	34.2763	100.53	64.7926	44.9899	52.7642	148.78	66.3288	63.1273	53.4821	44.1672	56.9329
BLGH_01658-mRNA-1	mRNA	0	0	0	0	0	0	0	0	0	0	0	0	0	0	0	0	0	0
BLGH_01659-mRNA-1	mRNA	23.7282	49.1031	36.4544	14.0144	8.24539	10.6905	18.8865	66.7218	5.41078	27.9887	6.5918	12.7391	71.3415	10.29	28.7754	30.8544	5.05632	10.0743
BLGH_01660-mRNA-1	mRNA	0	51.4386	3.70703	19.5955	42.218	31.6589	10.5631	85.0668	13.618	25.9982	46.6988	26.9123	15.517	32.6123	12.262	36.1568	57.3274	26.7138
BLGH_01661-mRNA-1	mRNA	22.7369	92.8229	45.3654	42.8447	79.3921	71.1227	49.1216	98.4058	55.921	66.1409	84.3003	55.4115	27.6699	80.9934	57.6786	71.6005	77.5725	60.3704
BLGH_01662-mRNA-1	mRNA	34.7133	36.944	42.6649	42.3719	28.4765	30.8674	58.0232	45.3419	38.7871	37.6418	24.0597	27.7079	100.89	45.1613	46.3068	46.4284	28.3832	32.5809
BLGH_01663-mRNA-1	mRNA	150.911	160.151	123.22	110.843	52.3684	74.5124	240.235	290.621	144.267	158.549	53.0194	89.1287	232.682	312.117	123.683	100.632	69.4466	76.918
BLGH_01664-mRNA-1	mRNA	20.8668	83.896	11.6576	29.5787	27.0103	33.2257	36.5398	80.2535	18.0815	32.1271	31.598	33.5859	29.2779	83.2518	35.066	44.9644	35.5726	30.8761
BLGH_01665-mRNA-1	mRNA	66.1113	50.5853	0	24.5	75.1938	129.871	114.529	19.754	18.6226	33.4782	85.183	144.126	116.924	42.1614	59.9618	29.8594	64.8225	138.798
BLGH_01666-mRNA-1	mRNA	93.5232	125.772	18.4405	46.5724	67.7966	73.7656	13.1365	103.795	63.9788	71.9498	70.4573	59.3725	66.1618	100.2	65.7624	109.007	57.1389	71.3635
BLGH_01667-mRNA-1	mRNA	19.13	37.7024	0	12.554	20.6549	23.5036	0	39.3318	18.9031	10.5566	18.4953	25.1521	25.5629	49.7754	48.6076	0	22.949	26.4974
BLGH_01668-mRNA-1	mRNA	62.3906	8.94274	22.1808	41.316	20.3429	19.4757	40.6308	0	19.4005	26.7611	28.3087	23.6461	34.1062	54.1126	30.4612	47.7638	31.8722	26.1818
BLGH_01669-mRNA-1	mRNA	598.282	255.754	499.005	303.59	264.789	283.094	469.496	207.901	436.183	307.601	345.345	291.013	523.594	193.674	430.653	292.192	479.367	333.253
BLGH_01670-mRNA-1	mRNA	0	0	0	0	0	0	0	0	0	0	0	0	0	0	0	0	0	0.175697
BLGH_01671-mRNA-1	mRNA	195.966	53.735	39.6665	53.6776	60.2721	55.5217	171.803	58.7365	45.3341	44.1969	68.0938	46.9258	88.2368	45.5704	34.934	50.6475	68.3208	60.8039
BLGH_01672-mRNA-1	mRNA	77.2456	54.187	25.6001	26.8068	36.4289	39.1205	57.3153	34.6773	19.7043	40.315	42.5361	35.0018	19.682	71.5388	22.2283	26.5906	57.121	36.4743
BLGH_01673-mRNA-1	mRNA	55.0727	96.4801	34.1858	39.7555	76.5495	82.0497	150.988	168.736	53.024	56.2236	79.8681	69.1913	85.8573	106.146	45.5848	112.155	73.6011	80.0964
BLGH_01674-mRNA-1	mRNA	604.383	170.164	48.2354	209.645	135.369	166.484	343.614	234.951	177.195	175.099	156.382	201.262	173.061	112.327	152.073	203.157	172.174	192.907
BLGH_01675-mRNA-1	mRNA	82.043	209.5	153.446	72.3336	70.6094	67.8557	93.6944	251.083	65.0727	49.3097	78.0668	71.1903	92.9486	154.69	85.8987	27.3885	60.9223	60.0635
BLGH_01676-mRNA-1	mRNA	138.17	87.6134	63.7661	63.2744	87.0049	90.3966	105.195	128.599	52.0551	71.8546	111.447	96.6578	66.2267	152.402	59.3223	89.2749	124.505	98.6303
BLGH_01677-mRNA-1	mRNA	90.2089	110.114	108.922	58.4356	34.7056	40.7666	127.39	116.14	42.4681	47.9339	33.6514	39.137	139.986	49.2154	96.7936	51.1728	26.0898	34.3044
BLGH_01678-mRNA-1	mRNA	206.231	248.652	132.157	102.698	161.62	170.175	86.9027	132.046	96.8206	173.721	149.198	175.817	79.0266	147.303	105.083	127.699	181.913	174.626
BLGH_01679-mRNA-1	mRNA	73.9747	288.347	64.2866	160.201	123.734	101.555	242.063	202.792	127.451	99.3335	116.878	101.495	49.4251	121.191	197.931	142.506	144.531	99.5682
BLGH_01680-mRNA-1	mRNA	50.2824	74.8749	56.182	15.3989	24.6838	26.3521	57.81	38.5148	30.5759	32.8347	35.987	30.8825	0	84.7989	30.0049	26.2918	28.9256	27.657
BLGH_01681-mRNA-1	mRNA	0	66.9939	8.25667	20.3677	33.2445	36.5814	102.931	45.5799	25.2761	28.7491	31.0367	30.6253	0	32.0459	26.8844	32.945	39.4254	28.1033
BLGH_01682-mRNA-1	mRNA	56.2582	0	0	12.1834	16.7566	33.1694	0	8.16482	16.6772	28.4065	13.4566	38.71	22.5528	0	19.4928	0	15.8067	37.7594
BLGH_01683-mRNA-1	mRNA	327.614	120.126	119.18	106.498	93.2308	508.254	24.2572	55.2873	222.382	127.394	98.5821	745.877	45.8143	49.5604	182.151	100.015	95.4884	534.357
BLGH_01684-mRNA-1	mRNA	15.6434	30.8308	14.5657	27.7181	3.36513	1.70156	153.567	45.4069	64.2094	22.0132	5.99082	2.34246	67.9374	47.4874	38.8451	43.9119	5.59699	1.60155
BLGH_01685-mRNA-1	mRNA	0	441.413	32.6412	41.2184	31.3609	175.094	62.0069	326.818	72.1676	52.3937	33.9299	187.782	39.0373	443.406	70.0115	37.3842	54.8741	167.091
BLGH_01686-mRNA-1	mRNA	0	0	0	4.82189	11.2465	15.1851	0	0	4.468	4.46018	12.6394	11.9149	0	0	10.1835	16.9855	13.763	13.3191
BLGH_01687-mRNA-1	mRNA	51.9005	38.3581	181.219	157.1	48.3082	61.2003	30.9827	0	143.499	154.659	51.4411	85.0497	58.5167	75.9616	195.564	138.189	56.9367	115.744
BLGH_01688-mRNA-1	mRNA	29.8888	41.2345	333.956	182.414	18.8249	32.9724	53.5275	40.6669	400.416	216.48	16.1843	41.8767	22.466	0	346.929	305.369	20.7585	50.422
BLGH_01689-mRNA-1	mRNA	80.1818	75.3664	82.698	68.0001	57.4475	63.5588	31.9104	96.2281	73.1359	80.1556	65.2272	58.6584	74.177	76.23	60.3724	66.453	72.239	64.4918
BLGH_01690-mRNA-1	mRNA	153.429	61.5572	27.5514	54.4792	58.6199	77.5377	43.615	52.6862	50.6057	49.44	63.8832	80.4812	87.8669	22.5747	40.8203	65.1454	87.1858	85.2629
BLGH_01691-mRNA-1	mRNA	178.289	431.027	172.646	198.903	444.742	395.26	208.133	383.817	254.774	223.337	486.899	411.201	381.187	494.826	269.75	262.009	384.611	418.959
BLGH_01692-mRNA-1	mRNA	202.765	180.78	102.489	127.361	59.7346	72.0371	199.817	175.164	52.842	68.3347	66.4671	70.8804	193.535	123.522	62.7281	72.94	31.3961	60.6626
BLGH_01693-mRNA-1	mRNA	818.235	1006.5	1020.64	1873.36	2538.32	2299.13	937.611	934.145	1331.82	1756.31	2261.4	2143.48	735.206	614.844	1015.5	1827.45	2161.13	2112.87
BLGH_01694-mRNA-1	mRNA	170.156	637.171	651.843	1249.05	1602.64	1432.01	125.762	343.966	745.534	1053.34	1397.73	1402.92	499.413	395.303	648.528	1095.76	1397.03	1356.37
BLGH_01695-mRNA-1	mRNA	53.9953	143.663	47.7617	54.0374	47.3822	45.9842	62.6757	111.832	54.8939	53.4477	45.5512	40.0198	72.1524	117.078	38.9765	60.1813	71.9482	45.7683
BLGH_01696-mRNA-1	mRNA	139.553	80.9833	296.693	95.3971	55.0364	61.0913	253.009	135.023	184.747	122.254	50.4499	56.2768	186.48	102.545	209.531	107.534	57.1502	58.0242
BLGH_01697-mRNA-1	mRNA	80.3777	184.06	134.713	48.2265	34.5809	63.5274	12.186	395.788	110.845	76.6715	34.6743	81.2734	46.0313	189.221	82.8866	83.4242	22.1123	71.2254
BLGH_01698-mRNA-1	mRNA	61.224	8.04424	19.9522	17.0757	9.3711	8.43783	0	29.6184	18.6147	13.5143	14.7021	10.7609	20.453	19.9128	24.7489	22.7461	29.4752	12.2134
BLGH_01699-mRNA-1	mRNA	62.8316	52.9099	59.0349	57.9138	45.0494	49.1816	38.6447	46.6304	50.7978	51.5364	51.2081	47.0788	108.766	87.9351	53.9311	21.9286	47.7856	46.6708
BLGH_01700-mRNA-1	mRNA	29.3351	54.9243	24.5827	15.8822	25.8939	29.1526	35.0239	37.2526	35.9551	24.8893	26.6928	25.8538	20.2123	52.4759	20.3285	23.1596	39.0115	26.7977
BLGH_01701-mRNA-1	mRNA	38.4877	108.362	0	34.6389	78.4712	46.6483	0	125.68	28.8368	54.1594	70.2103	48.3747	0	109.681	17.1457	32.6835	106.229	45.2971
BLGH_01702-mRNA-1	mRNA	1039.55	599.856	455.029	516.928	767.429	899.717	912.734	917.672	449.663	425.812	767.016	957.172	1181.47	1134	544.001	419.396	629.293	836.352
BLGH_01703-mRNA-1	mRNA	35.8224	105.901	60.0381	84.6302	64.1296	74.5863	99.795	120.226	79.6442	60.0457	65.4445	60.9837	62.8273	81.5573	77.5751	31.0539	64.7434	63.0207
BLGH_01704-mRNA-1	mRNA	191.375	220.269	132.574	200.441	351.604	312.585	225.442	205.532	137.901	153.977	336.218	302.993	237.828	285.492	157.816	255.961	374.579	294.721
BLGH_01705-mRNA-1	mRNA	443.379	318.585	232.219	191.856	444.158	502.446	522.009	341.849	108.477	171.653	513.653	459.861	448.984	322.462	153.625	178.452	649.702	499.025
BLGH_01706-mRNA-1	mRNA	27.6929	37.7852	11.9008	27.6795	31.3015	31.2016	28.8244	29.3704	49.0616	37.5584	31.7357	29.747	23.4841	41.5706	21.0358	40.6265	40.9551	30.4619
BLGH_01708-mRNA-1	mRNA	0	0	0	0	18.3974	24.0141	0	0	0	12.9827	24.966	31.3758	0	0	6.1356	7.51874	21.7223	35.786
BLGH_01709-mRNA-1	mRNA	0	0	20.5244	39.7806	63.2616	84.5991	0	0	20.9437	53.2181	65.9069	113.614	0	0	6.36469	22.7485	34.5042	99.7274
BLGH_01710-mRNA-1	mRNA	0	0	0	13.2029	56.8029	69.3185	0	15.2076	0	13.8778	67.2583	91.2506	0	0	5.80908	49.8303	60.6025	95.0352
BLGH_01711-mRNA-1	mRNA	0	0	0	73.8468	164.259	161.246	0	0	27.493	67.642	153.656	205.71	0	0	30.1707	82.9502	158.592	215.889
BLGH_01712-mRNA-1	mRNA	19.8632	38.0289	22.1937	40.2228	24.6159	31.5034	79.0506	52.5076	38.1767	38.5209	20.7362	26.6602	62.5647	46.7609	42.7689	49.1974	27.5014	24.3771
BLGH_01713-mRNA-1	mRNA	150.537	104.547	72.0857	104.435	162.715	135.619	102.703	135.248	83.3663	99.0932	173.625	140.866	21.5527	208.281	158.962	136.713	167.012	124.395
BLGH_01714-mRNA-1	mRNA	6.55923	43.0909	0	15.9266	38.9107	32.9488	0	18.2457	25.4271	28.0521	38.9967	32.0767	13.1474	38.8744	21.5906	31.4089	51.9747	33.2602
BLGH_01715-mRNA-1	mRNA	33.5023	14.5262	58.0213	8.57447	4.6983	17.0942	58.6656	36.4667	32.0862	15.5298	5.4265	21.2719	20.1456	30.51	10.4473	17.4256	4.01905	13.074
BLGH_01716-mRNA-1	mRNA	0	0	13.7524	36.3477	96.6152	108.807	0	6.69868	28.0667	28.0176	71.863	148.141	0	0	13.8602	48.7764	96.9466	99.9557
BLGH_01717-mRNA-1	mRNA	113.555	226.433	455.269	124.931	43.936	71.2361	53.167	174.498	341.192	142.652	28.5581	80.4326	26.7776	191.183	562.407	125.737	29.7332	57.1423
BLGH_01718-mRNA-1	mRNA	58.0773	179.869	301.282	120.873	101.628	118.509	138.68	75.2574	136.218	116.064	117.197	118.267	124.726	50.3715	159.547	61.6485	119.175	120.966
BLGH_01719-mRNA-1	mRNA	128.796	116.986	147.036	94.8119	82.7009	79.4881	84.6866	42.6673	83.001	82.5082	98.4019	79.5167	16.8365	84.9947	117.387	41.6092	100.766	80.7851
BLGH_01720-mRNA-1	mRNA	68.0625	137.495	898.321	199.322	68.5253	98.7455	81.2616	296.34	1028.23	189.44	27.7211	105.708	42.6328	169.717	685.376	139.077	44.3167	90.1503
BLGH_01721-mRNA-1	mRNA	18.1373	30.384	37.9975	37.4931	28.6992	35.4436	54.1364	55.9361	36.1889	27.3992	29.5485	31.2742	18.1772	21.6299	26.7085	17.9691	34.0686	32.8911
BLGH_01722-mRNA-1	mRNA	28.2438	48.9846	366.068	64.5015	28.1116	42.6048	31.4729	106.575	361.955	93.0482	19.2565	43.6335	5.6612	53.892	296.519	106.331	25.5008	29.4428
BLGH_01723-mRNA-1	mRNA	72.7749	112.135	177.411	39.0751	15.6002	38.0746	47.3934	81.6148	167.458	78.3118	18.4415	38.455	13.2609	97.5476	234.964	70.4613	22.7657	27.4317
BLGH_01724-mRNA-1	mRNA	23.2727	89.4409	182.023	41.2363	17.1129	24.3793	13.893	69.663	212.277	44.7891	12.9305	23.4592	11.662	60.5546	160.266	34.5853	14.5104	18.9734
BLGH_01725-mRNA-1	mRNA	11.2451	88.6498	204.173	45.3845	19.1193	27.4375	31.3269	77.5208	251.296	58.1763	15.355	27.7528	11.2699	65.8334	167.541	41.7781	15.975	22.0432
BLGH_01726-mRNA-1	mRNA	13.9052	26.0349	5.82628	10.9504	17.9042	27.0445	33.2037	20.1809	21.4031	22.4448	18.3326	30.0139	13.9359	0	18.6697	12.0542	28.6434	30.7434
BLGH_01727-mRNA-1	mRNA	164.041	183.203	160.377	180.316	127.154	213.356	76.1649	126.477	230.673	217.823	136.971	196.921	0	257.875	156.305	128.661	179.311	192.084
BLGH_01728-mRNA-1	mRNA	407.86	437.284	1125.61	1686.24	1954.94	1843.61	584.346	420.272	963.532	1350.43	1820.87	1636.83	163.503	650.89	715.072	1525.39	1597.12	1651.04
BLGH_01729-mRNA-1	mRNA	37.52	81.3409	46.1144	62.7871	41.442	47.6377	89.5921	38.1172	65.0236	55.5927	38.3008	46.1452	45.1231	35.796	68.2511	51.1114	40.7461	52.5007
BLGH_01730-mRNA-1	mRNA	112.176	95.2355	14.462	23.7834	44.8703	46.0119	37.7751	40.7006	61.9815	42.1416	54.1187	46.8939	121.071	80.4533	22.4236	49.1561	49.8509	55.2265
BLGH_01731-mRNA-1	mRNA	89.8047	134.219	71.0753	89.8746	66.2674	73.0119	98.2852	157.488	59.7284	61.947	82.3147	66.7863	52.5015	212.573	53.1569	61.1681	70.7588	71.6597
BLGH_01732-mRNA-1	mRNA	35.8025	0	0	6.34375	10.4861	10.4084	8.54912	0	12.2462	13.9288	11.5982	12.9059	25.117	10.8683	18.6077	18.622	13.6762	14.2628
BLGH_01733-mRNA-1	mRNA	105.682	100.783	81.8956	95.9768	65.0706	74.104	108.539	123.692	52.8621	83.8107	63.8867	86.3401	81.9988	36.9598	94.4971	103.013	61.8834	81.3318
BLGH_01734-mRNA-1	mRNA	58.6923	23.1348	73.7761	23.11	45.525	53.1039	0	37.2667	63.5726	48.5829	54.442	57.4746	0	0	10.1681	39.9767	40.3001	42.5479
BLGH_01735-mRNA-1	mRNA	79.742	26.9417	20.3653	18.839	11.5646	13.754	43.5228	63.6519	29.0939	29.4202	11.4143	13.867	57.0841	40.509	11.4466	22.0078	16.9026	11.5255
BLGH_01736-mRNA-1	mRNA	102.815	86.843	60.1745	162.898	27.6464	40.0497	179.26	90.5961	125.041	186.017	57.4478	37.309	196.27	21.2318	96.6944	100.649	50.5419	46.9693
BLGH_01737-mRNA-1	mRNA	60.5118	39.5048	55.9909	27.1771	55.0562	52.2398	60.2055	49.3996	35.7901	42.5756	55.3462	50.0363	22.7419	69.704	45.8644	25.76	75.3979	53.5012
BLGH_01738-mRNA-1	mRNA	328.313	469.116	152.847	331.262	438.69	492.754	370.205	471.521	274.508	334.042	451.653	487.197	287.907	444.925	322.31	257.504	318.28	416.322
BLGH_01739-mRNA-1	mRNA	68.2585	141.865	110.934	39.0934	7.00799	6.71896	49.3913	117.076	116.031	73.4517	6.77858	10.1644	0	72.6568	83.8526	95.2903	6.26873	10.7626
BLGH_01740-mRNA-1	mRNA	0	20.1888	353.773	303.425	50.6782	63.8492	29.649	18.5835	296.233	234.336	44.4619	69.0255	0	46.4419	323.471	276.782	75.1139	62.7137
BLGH_01741-mRNA-1	mRNA	56.4828	81.1041	101.427	127.086	101.842	115.345	86.7039	117.106	98.439	91.8382	126.061	121.098	113.215	43.7399	100.649	127.906	135.772	116.77
BLGH_01742-mRNA-1	mRNA	27.5733	111.403	50.0638	82.7843	117.545	116.355	21.947	125.055	86.4543	95.8606	122.56	112.839	0	74.7339	105.092	138.295	152.55	99.1964
BLGH_01743-mRNA-1	mRNA	0	36.2504	0	25.766	38.4106	32.8169	0	94.9704	26.6173	27.2296	39.3722	26.16	14.1798	42.9499	3.67675	28.0349	41.9864	26.6165
BLGH_01744-mRNA-1	mRNA	518.338	322.187	116.945	231.57	196.572	231.387	364.967	314.652	156.839	175.749	177.414	253.109	359.64	350.142	241.766	143.196	191.014	243.483
BLGH_01745-mRNA-1	mRNA	220.217	208.696	193.703	194.637	215.092	245.673	164.094	251.603	125.007	160.567	206.321	242.927	375.663	209.285	104.713	196.125	220.396	224.834
BLGH_01746-mRNA-1	mRNA	190.765	130.6	56.0915	65.2303	47.9727	53.7611	87.9072	102.001	59.527	36.568	51.2462	61.9345	50.312	78.3731	93.9285	52.2226	55.1519	66.3001
BLGH_01747-mRNA-1	mRNA	313.591	335.508	93.8529	209.468	287.438	256.571	231.774	308.83	148.125	178.922	269.577	240.697	190.814	194.274	110.596	185.854	261.639	251.107
BLGH_01748-mRNA-1	mRNA	0	44.4936	100.252	80.9145	95.4754	88.8656	23.0375	36.7551	55.44	64.9262	105.318	78.7414	26.1064	51.4614	50.644	73.8378	115.86	80.2672
BLGH_01749-mRNA-1	mRNA	7.33469	3.85483	0	3.8507	0.728216	36.1008	27.2443	3.54831	3.34508	5.05945	1.28933	44.5349	17.152	16.9641	3.38851	7.87222	2.46988	28.8661
BLGH_01750-mRNA-1	mRNA	134.901	179.691	137.735	87.0021	56.6913	75.9315	133.292	243.041	58.3411	85.8665	57.4735	74.0306	209.79	203.745	122.495	79.4985	43.3216	58.1153
BLGH_01752-mRNA-1	mRNA	11.696	58.7803	47.3726	47.2042	33.3126	31.9856	16.2915	49.8628	29.3376	30.7385	40.8077	27.536	67.4002	30.4325	10.6379	42.0048	35.1696	28.2098
BLGH_01753-mRNA-1	mRNA	64.3353	185.967	11.9806	41.9385	29.1161	32.8794	103.553	293.599	38.1433	52.5439	33.443	30.3264	118.924	239.937	35.1709	41.4301	38.8151	31.0472
BLGH_01754-mRNA-1	mRNA	0	73.994	58.2628	32.8511	28.3447	43.7765	33.2037	83.2461	30.9157	66.4711	38.302	38.2792	135.875	27.1356	21.681	56.8271	54.3237	35.7051
BLGH_01755-mRNA-1	mRNA	92.5338	39.1759	0	9.44613	38.9601	45.5724	24.5508	59.6869	13.2856	34.6098	49.1211	38.4892	10.3042	31.2108	19.5933	41.5935	34.081	40.2158
BLGH_01756-mRNA-1	mRNA	19.3041	14.1312	12.3251	15.7448	6.77647	6.58554	10.9751	5.0029	2.51539	19.8597	6.85601	7.19127	27.638	28.7019	30.5765	6.83036	8.35771	7.92189
BLGH_01757-mRNA-1	mRNA	0	47.7132	50.7187	65.5356	82.3422	56.0513	24.0869	96.0736	29.3278	51.9775	67.1124	51.1859	53.0748	85.3016	28.8347	41.2241	108.432	75.3809
BLGH_01758-mRNA-1	mRNA	146.953	213.013	198.623	249.183	334.63	300.762	177.338	225.315	203.222	215.423	341.861	278.888	118.772	378.254	141.255	342.841	438.481	301.982
BLGH_01759-mRNA-1	mRNA	130.274	166.888	167.393	76.943	48.6646	74.2001	238.491	210.339	164.872	101.365	49.0721	89.4604	110.977	110.165	128.644	53.2397	45.8563	73.9042
BLGH_01760-mRNA-1	mRNA	71.7773	56.585	22.556	44.1598	27.6145	39.3916	53.5605	120.448	38.8728	43.8179	30.248	39.7152	49.4556	142.017	32.6418	44.4447	31.8651	34.2433
BLGH_01761-mRNA-1	mRNA	153.011	114.788	46.8771	31.0957	17.8255	13.3244	106.074	93.1247	66.406	54.3393	24.728	15.5751	84.094	115.585	36.7694	33.0079	23.529	11.3698
BLGH_01762-mRNA-1	mRNA	22.1364	73.5437	40.6339	26.7711	56.3967	58.2567	30.2048	97.528	36.0557	54.4471	60.8109	56.9798	120.434	135.767	35.0628	48.5617	61.4972	51.7629
BLGH_01763-mRNA-1	mRNA	68.7409	85.5206	34.8028	29.1812	32.3914	37.9323	70.1028	53.7793	49.9644	50.1437	34.8349	34.9989	55.975	54.0309	28.2837	34.0517	36.3493	32.1931
BLGH_01764-mRNA-1	mRNA	12.4665	45.8632	18.5722	35.9968	36.0485	30.9723	33.0756	25.6314	63.488	73.9542	28.2537	28.7751	54.1404	39.6455	48.2342	72.0466	26.106	31.7948
BLGH_01765-mRNA-1	mRNA	181.936	201.481	198.442	214.058	143.485	172.676	241.353	177.602	232.13	171.037	150.445	174.21	212.726	225.423	148.591	144.842	184.752	166.776
BLGH_01766-mRNA-1	mRNA	144.005	53.6941	156.552	230.638	245.904	231.058	127.012	45.1883	180.163	148.84	253.115	184.668	58.5089	75.9515	89.6777	214.004	282.352	242.802
BLGH_01767-mRNA-1	mRNA	769.476	509.736	591.697	735.563	1215.3	1319.04	684.657	461.774	565.758	851.027	1189.1	1191.93	791.697	501.17	450.608	1005.82	1366.9	1216.95
BLGH_01768-mRNA-1	mRNA	31.3121	101.824	83.0915	80.1391	127.363	149.723	43.615	133.491	67.8313	99.1392	127.236	141.604	133.369	67.8939	107.136	127.964	121.833	135.275
BLGH_01769-mRNA-1	mRNA	60.9936	19.3064	23.233	25.8356	20.7934	27.8603	52.9614	30.5129	15.5944	24.5554	21.4784	27.4757	65.7589	7.61453	12.488	15.5648	29.4081	27.6909
BLGH_01770-mRNA-1	mRNA	120.704	121.743	85.283	78.9787	90.276	117.452	259.966	168.739	93.0969	92.5667	106.58	110.138	142.317	172.429	66.4238	131.015	115.437	114.553
BLGH_01771-mRNA-1	mRNA	72.6964	81.1885	77.8415	84.6797	154.426	169.109	149.479	87.921	67.6897	92.7696	146.388	152.83	60.7138	296.865	86.0604	105.032	184.363	155.527
BLGH_01772-mRNA-1	mRNA	16.762	45.4237	19.8992	31.7626	29.5914	27.0688	21.6803	29.6484	19.5891	20.1185	30.5438	26.5267	29.3981	19.9897	6.17082	25.4287	35.5864	24.7
BLGH_01773-mRNA-1	mRNA	0	0	0	0	0.280796	0.950858	0	0	0	1.87286	0.142046	1.694	7.55854	0	0	0	1.19047	1.97575
BLGH_01774-mRNA-1	mRNA	22.6379	24.5387	13.4374	23.3983	16.4002	19.2022	32.6588	21.0475	10.0017	22.3692	20.9985	20.7885	22.6877	34.9735	14.707	22.4279	32.6065	21.3571
BLGH_01775-mRNA-1	mRNA	443.864	316.414	627.843	412.757	45.8266	18.7703	1022.3	531.111	600.83	539.391	44.645	30.0074	993.796	323.54	782.057	472.495	59.9258	33.9537
BLGH_01776-mRNA-1	mRNA	210.678	215.71	124.875	270.613	781.132	498.001	312.884	216.269	133.578	319.857	992.424	445.944	275.515	215.036	113.057	369.086	822.044	469.913
BLGH_01777-mRNA-1	mRNA	77.2138	98.0696	47.9296	80.2297	255.216	147.168	81.9445	79.3768	60.647	61.4286	269.442	137.17	107.478	78.1305	20.8084	92.4346	263.26	144.189
BLGH_01778-mRNA-1	mRNA	150.371	126.626	80.1884	142.638	62.7712	61.6395	141.449	257.914	91.9576	76.3794	76.4669	72.4552	184.952	251.946	87.6254	98.1887	80.7008	69.7702
BLGH_01779-mRNA-1	mRNA	38.5314	19.5274	175.284	61.7705	100.352	123.04	78.8634	39.9437	76.5671	61.511	108.027	112.902	66.1994	16.7095	75.3359	70.8947	134.848	138.084
BLGH_01780-mRNA-1	mRNA	0	5.50868	0	2.75139	2.32411	4.91277	0	7.09892	0	2.77637	3.36915	3.46059	0	0	4.8423	4.84601	3.52955	3.08038
BLGH_01781-mRNA-1	mRNA	96.5867	1129.46	1322.01	301.078	261.413	271.005	115.317	1466.02	758.021	350.448	193.131	257.423	209.732	984.314	1040.24	350.866	166.942	201.185
BLGH_01782-mRNA-1	mRNA	0	9.17159	0	2.29045	1.29945	0.575207	0	0	0	6.42009	0.292157	1.14723	0	0	0	7.68409	0	0.630569
BLGH_01783-mRNA-1	mRNA	0	23.4781	0	7.81768	28.09	11.9269	0	50.4263	45.2745	44.3736	21.8756	15.6084	0	12.9151	44.7157	71.3049	18.4904	16.7695
BLGH_01784-mRNA-1	mRNA	46.9681	21.599	17.493	16.9525	11.4636	13.9912	0	42.6034	12.4952	4.53578	6.19224	8.91996	0	0	4.06847	3.8777	17.793	11.7385
BLGH_01785-mRNA-1	mRNA	0	12.2927	0	6.13977	0.387035	0.231285	0	11.3152	7.11144	2.58146	1.17473	0.170848	93.7647	0	0	0	0.984528	0.563435
BLGH_01786-mRNA-1	mRNA	0	7.77037	0	0	0	1.38889	0	0	0	0	0.185641	2.5379	0	0	0	0	0.933501	2.93828
BLGH_01787-mRNA-1	mRNA	0	0	0	0	1.34812	1.15087	0	0	0	0	0.584547	1.02017	0	0	5.37689	0	3.91921	0.981278
BLGH_01788-mRNA-1	mRNA	0	26.8148	0	7.65318	9.88996	6.27042	7.73532	0	0	3.21777	1.4643	3.88654	19.4795	16.8578	8.41822	21.6635	11.0449	5.44296
BLGH_01789-mRNA-1	mRNA	50.6691	18.3079	4.71784	13.3006	4.13978	5.01034	30.2476	41.3644	5.77708	1.74757	6.91875	0.809614	38.0855	5.49328	5.12057	3.13745	5.19867	3.43286
BLGH_01790-mRNA-1	mRNA	28.5542	41.2691	0	5.62159	10.6311	9.88238	151.518	24.174	0	7.87863	11.2937	9.22933	38.1561	0	0	47.1489	15.3244	8.77001
BLGH_01791-mRNA-1	mRNA	0	0	0	0	0.707007	0	0	0	0	0	0	0.780232	0	0	0	0	0	0
BLGH_01792-mRNA-1	mRNA	0	7.84478	22.2371	5.22426	10.1267	7.28152	0	0	3.78191	24.4364	10.8078	8.35895	43.216	35.9612	4.5972	0	15.9168	7.37109
BLGH_01793-mRNA-1	mRNA	0	0	0	0	0.654396	0.26885	0	4.78293	0	0	0.0620697	0.577738	19.8171	0	0	0	0	0.744259
BLGH_01794-mRNA-1	mRNA	380.937	172.087	95.6477	134.826	248.013	360.632	395.191	141.321	79.0575	126.129	263.688	394.729	411.803	77.9581	71.9271	96.4712	289.298	358.653
BLGH_01795-mRNA-1	mRNA	34.1631	30.972	7.6343	17.4872	26.9651	18.2168	62.542	32.2279	18.6967	25.4508	23.7427	22.1032	54.7814	20.7412	20.1231	20.3078	27.2862	20.9854
BLGH_01796-mRNA-1	mRNA	140.056	320.886	190.721	291.246	360.887	385.81	83.6085	327.131	193.62	252.878	373.091	449.671	122.819	330.256	253.255	188.623	351.232	379.714
BLGH_01797-mRNA-1	mRNA	208.579	67.7069	27.4178	19.3242	29.9968	37.5799	292.974	91.2591	33.5736	51.2879	24.3792	36.1619	295.113	69.1693	75.4584	50.1416	34.0855	31.9201
BLGH_01798-mRNA-1	mRNA	142.521	82.7878	50.2872	29.5355	29.7894	30.4296	53.7345	157.853	47.8936	34.7708	24.5822	36.08	90.2114	208.187	29.8889	55.7364	28.4165	35.3031
BLGH_01799-mRNA-1	mRNA	79.7899	31.4508	0	15.7086	15.0735	22.4862	0	38.6001	20.2163	27.8863	17.3654	20.6416	0	15.3785	12.2872	32.9375	23.7898	20.6622
BLGH_01800-mRNA-1	mRNA	265.62	182.476	0	38.8468	61.5026	81.6103	84.568	247.82	41.5335	66.5886	61.8909	84.0246	121.694	125.062	44.7022	52.6312	73.7918	64.5109
BLGH_01801-mRNA-1	mRNA	39.148	27.0042	10.9353	13.4877	3.03653	3.4114	0	46.163	0	0	2.76495	3.16337	0	0	0	0	3.39866	2.21025
BLGH_01802-mRNA-1	mRNA	0	36.9629	0	12.132	18.0552	14.8231	12.7953	32.0796	3.66573	20.847	18.6203	11.4487	0	37.1803	10.6758	19.9081	32.0567	14.2312
BLGH_01803-mRNA-1	mRNA	62.3501	51.8839	58.0547	27.2781	82.2801	98.4409	71.6844	50.272	56.8712	59.639	87.8126	100.878	166.633	63.0904	24.004	48.0448	61.6751	97.1891
BLGH_01804-mRNA-1	mRNA	36.5997	21.6398	8.17878	35.3071	46.0578	57.5437	64.0894	13.2794	13.3534	43.3227	44.7372	52.6927	69.6925	34.9179	49.4572	59.8293	69.7878	59.3462
BLGH_01805-mRNA-1	mRNA	79.4063	306.289	193.289	163.031	291.136	285.111	297.959	343.672	174.605	157.28	289.603	278.564	210.322	464.876	99.2444	188.246	309.59	296.402
BLGH_01806-mRNA-1	mRNA	20.7685	109.151	79.2848	49.747	77.8826	84.7394	33.0615	45.2125	76.5635	67.046	78.8184	74.9411	65.9119	108.078	34.1812	66.8717	64.1444	73.3244
BLGH_01807-mRNA-1	mRNA	103.111	165.114	86.4071	178.894	193.229	191.271	153.884	149.647	88.1724	123.759	201.606	186.445	135.632	245.934	102.715	177.175	208.533	185.998
BLGH_01808-mRNA-1	mRNA	0	7.47171	24.7095	12.4395	11.5271	15.698	10.0584	9.17013	12.9674	28.243	10.1153	12.3229	25.3297	0	30.65	29.7345	14.1625	16.21
BLGH_01809-mRNA-1	mRNA	411.308	235.343	140.835	107.097	116.416	132.937	295.699	211.816	263.221	187.804	113.951	144.283	159.567	356.735	209.173	193.888	92.9874	135.197
BLGH_01810-mRNA-1	mRNA	215.116	169.584	52.2511	101.274	86.1264	110.565	163.777	227.363	125.832	100.644	129.825	128.198	74.9877	219.022	139.348	88.028	112.2	112.285
BLGH_01811-mRNA-1	mRNA	22.6459	109.666	10.8441	59.233	53.4389	47.7212	28.325	64.5587	39.0987	56.7714	53.9239	45.6015	32.4225	40.6854	27.4628	37.6602	61.3806	51.5807
BLGH_01812-mRNA-1	mRNA	29.9349	113.275	46.826	35.3605	60.8527	66.0687	38.1227	82.5453	28.6696	57.4868	72.6174	57.0041	60.0017	122.027	79.865	65.246	84.4853	69.5505
BLGH_01813-mRNA-1	mRNA	0	0	0	20.2225	21.475	20.6853	15.7227	5.73367	18.0176	10.4646	21.2062	17.3794	0	0	19.1641	10.7636	25.3182	20.7704
BLGH_01814-mRNA-1	mRNA	165.732	68.1668	28.1791	55.3263	103.377	99.2907	57.354	172.553	98.588	148.518	114.135	97.5831	209.426	112.494	69.9075	103.514	86.8974	86.6377
BLGH_01815-mRNA-1	mRNA	234.733	160.913	127.336	93.7655	75.1086	103.265	154.343	175.273	151.271	104.754	77.5919	99.6516	207.975	165.231	124.945	165.149	81.6215	92.6233
BLGH_01816-mRNA-1	mRNA	119.054	25.028	44.3408	20.3135	4.92504	1.35383	101.078	31.6771	3.61974	26.9363	2.09279	2.78279	87.4984	6.88384	27.5004	1.96582	0.75169	1.36225
BLGH_01817-mRNA-1	mRNA	133.267	107.979	90.9967	55.3891	46.2636	62.0736	85.4488	153.118	136.751	81.509	39.8111	57.129	103.881	94.7158	116.722	81.6027	28.5152	46.7833
BLGH_01818-mRNA-1	mRNA	12.0683	49.1554	20.2265	30.8873	23.3147	23.3898	19.2116	65.6809	38.5274	49.9481	24.8511	21.3549	0	45.3574	39.0276	25.9055	27.6852	18.9328
BLGH_01819-mRNA-1	mRNA	394.087	257.17	259.302	231.895	237.367	235.403	163.807	382.884	327.505	183.764	220.36	234.508	175.535	263.945	294.333	154.004	209.286	224.435
BLGH_01820-mRNA-1	mRNA	298.811	282.187	194.758	248.795	238.032	173.545	158.559	316.217	220.03	223.124	228.28	160.561	212.124	431.941	197.362	260.577	209.301	155.49
BLGH_01821-mRNA-1	mRNA	25.3633	89.977	25.5052	43.4424	56.5641	51.7841	58.5449	61.6568	24.2912	41.1494	62.4826	52.3418	76.2574	52.7953	20.2125	52.7688	97.7656	62.2968
BLGH_01822-mRNA-1	mRNA	27.8704	40.2809	0	25.6059	44.9074	42.4757	40.6697	32.0219	23.3029	43.0638	46.4551	46.5684	37.2424	64.4601	24.9466	41.4179	48.0985	49.4298
BLGH_01823-mRNA-1	mRNA	51.3472	44.9767	54.1844	88.7341	69.601	72.8182	27.2465	72.4508	62.4468	75.5607	87.5746	72.2308	97.2028	51.9568	53.3735	72.0671	83.3913	69.9882
BLGH_01824-mRNA-1	mRNA	33.4858	57.5103	65.4756	62.1578	43.5462	47.1135	83.7666	52.9374	61.0865	59.9897	41.5796	46.7787	136.635	100.613	43.0946	81.1607	53.0827	50.1053
BLGH_01825-mRNA-1	mRNA	11.7341	65.7813	21.8515	23.8716	37.9598	31.6958	32.1704	60.5507	19.6222	34.4272	41.2538	29.0561	79.7065	89.8989	21.9098	29.3862	61.3282	31.2226
BLGH_01826-mRNA-1	mRNA	689.496	308.016	277.342	318.546	191.676	223.221	314.648	296.867	268.334	299.826	165.01	219.032	331.687	251.165	191.122	220.869	155.851	193.748
BLGH_01827-mRNA-1	mRNA	165.699	202.472	160.455	101.128	54.1519	56.323	285.758	114.228	78.0882	98.7539	48.5805	58.187	359.805	158.085	121.523	91.6571	62.249	55.0831
BLGH_01828-mRNA-1	mRNA	0	130.33	126.078	78.5279	37.387	43.5159	58.4837	102.829	118.482	62.124	36.4749	44.7957	178.836	75.1076	100.926	80.5946	49.7059	47.2206
BLGH_01829-mRNA-1	mRNA	0	18.8558	20.0436	0	4.15574	7.53887	19.0379	26.0348	8.18123	20.7885	4.16697	7.10853	59.9277	0	18.6467	25.1776	6.79579	7.94037
BLGH_01830-mRNA-1	mRNA	0	0	0	30.7648	30.1243	28.0456	157.548	41.5783	16.629	58.6387	33.748	22.3721	41.7627	0	18.0481	25.8028	13.1552	23.9033
BLGH_01831-mRNA-1	mRNA	0	24.8787	41.1379	45.5621	3.13322	8.03552	0	13.3586	77.9598	82.7214	1.68406	8.96129	0	22.8092	132.126	71.6503	9.13251	3.75353
BLGH_01832-mRNA-1	mRNA	0	46.6222	66.0786	69.8586	15.1683	18.421	125.526	0	116.876	52.2168	4.45539	7.3437	0	0	116.117	68.3564	0	8.19156
BLGH_01833-mRNA-1	mRNA	79.3991	12.0372	17.0606	22.8463	39.5668	94.4869	0	33.2403	19.4982	12.6391	53.1448	96.6982	110.179	10.5945	33.8595	19.6657	45.3112	82.6486
BLGH_01834-mRNA-1	mRNA	10.1861	4.68426	0	7.35311	4.80376	5.77905	13.5128	16.6312	8.90393	6.46426	5.17989	4.93857	25.5215	11.0433	8.82344	10.5122	4.55557	4.46275
BLGH_01835-mRNA-1	mRNA	0	105.428	234.811	97.7928	63.4639	90.7268	0	92.4239	383.373	119.133	57.0922	83.9745	44.6763	44.1867	248.235	104.102	51.2659	76.6264
BLGH_01836-mRNA-1	mRNA	0	13.788	7.10615	0	14.3652	30.2812	0	14.9992	15.2278	9.47606	14.2543	23.2569	0	24.8224	9.91639	3.9381	31.5223	35.5627
BLGH_01837-mRNA-1	mRNA	0	0	0	0	0.641392	0	0	0	7.85669	0	0	0.566257	0	0	0	0	0	0
BLGH_01838-mRNA-1	mRNA	0	14.527	0	0	1.60084	3.32544	0	0	5.60268	1.01689	3.06573	3.19678	0	0	4.25656	0	2.32695	1.69236
BLGH_01839-mRNA-1	mRNA	0	0	0	9.25803	18.3835	12.6422	56.1444	17.062	0	38.9252	11.9566	20.3519	47.1286	0	24.4404	0	17.8146	18.16
BLGH_01840-mRNA-1	mRNA	34.9384	70.2357	11.7113	28.2018	56.6718	37.5972	63.9613	51.9743	70.9069	47.1404	56.7228	34.0317	24.5108	130.302	48.423	51.9216	89.1211	38.8204
BLGH_01841-mRNA-1	mRNA	0	0	14.0495	0	5.7219	4.53834	53.3784	0	0	0	2.8419	5.05162	0	18.1764	26.1409	0	2.6464	8.48123
BLGH_01842-mRNA-1	mRNA	90.1625	5.07706	0	0	3.83643	1.52839	0	0	11.7485	17.0589	4.12405	1.62295	0	0	0	0	0.813249	1.7453
BLGH_01843-mRNA-1	mRNA	0	0	44.5177	0	11.726	10.8063	0	0	23.3626	29.2111	8.79051	7.73309	45.6351	29.6199	37.471	8.45858	7.54689	11.723
BLGH_01844-mRNA-1	mRNA	0	0	0	35.0929	90.1784	16.4077	0	0	11.9549	50.3398	54.9	16.2561	0	0	19.9817	70.1194	66.5339	19.3225
BLGH_01845-mRNA-1	mRNA	588.149	1019.18	1500.3	2117.02	2514.51	2420.59	635.961	877.746	1308.27	1668.13	2482.15	2308.22	367.013	1126.1	1351.53	1902	2107.58	2191.26
BLGH_01846-mRNA-1	mRNA	199.417	171.5	131.663	128.488	138.029	152.128	202.015	161.152	155.023	168.82	131.284	147.533	227.109	263.368	149.183	96.5385	137.355	132.322
BLGH_01847-mRNA-1	mRNA	0	73.0805	84.1574	109.504	67.734	47.5234	110.679	96.7	140.045	119.897	58.9261	49.6424	69.6794	125.628	70.2625	48.791	53.4092	48.8839
BLGH_01848-mRNA-1	mRNA	99.6463	135.29	12.3709	41.4154	47.8174	44.9971	0	68.2918	63.1181	23.8284	62.7671	39.7291	133.154	24.007	76.725	106.949	55.2257	39.5064
BLGH_01849-mRNA-1	mRNA	85.7552	23.6615	71.8626	48.9607	32.1407	33.5799	27.3028	12.4458	44.9763	34.0725	39.4091	31.7581	94.5385	48.3451	23.7705	67.9678	31.9454	36.4091
BLGH_01850-mRNA-1	mRNA	26.6637	0	14.8961	28.8717	7.94181	12.8534	21.223	19.3487	9.12024	14.3462	8.28611	14.2055	53.4448	28.9074	18.4773	37.9735	17.8873	17.9443
BLGH_01851-mRNA-1	mRNA	193.54	116.591	30.6011	83.3954	227.911	266.107	386.574	102.02	64.9508	91.5882	261.902	238.742	311.078	98.1828	42.3865	113.962	394.84	255.816
BLGH_01852-mRNA-1	mRNA	0	0	0	2.43866	1.26825	0.849744	0	0	0	1.02533	0.583241	1.30629	0	0	0	0	1.56418	0.643399
BLGH_01853-mRNA-1	mRNA	27.6519	43.5983	0	0	1.54428	1.07664	0	7.52467	0	4.00558	1.8228	0.681688	0	0	0	0	0.218238	0.499582
BLGH_01854-mRNA-1	mRNA	60.7909	26.1403	21.612	138.178	232.231	289.399	43.9878	42.1081	47.8878	109.789	243.353	335.122	0	76.691	78.5087	90.3406	262.746	303.18
BLGH_01855-mRNA-1	mRNA	554.419	372.32	294.439	281.636	226.125	227.261	370.466	437.086	365.228	301.416	243.389	251.87	411.585	537.255	356.925	369.575	218.243	225.868
BLGH_01856-mRNA-1	mRNA	0	0	0	0	0	0.226075	0	0	0	0.841103	0.382757	0	0	0	0	0	0	0
BLGH_01857-mRNA-1	mRNA	0	0	0	0	0.397254	1.66174	0	0	0	0	0	0.657597	0	0	0	0	0	1.51807
BLGH_01858-mRNA-1	mRNA	69.453	30.5971	13.6945	44.2379	28.5456	32.844	13.0073	32.6111	40.0595	31.7887	35.0876	28.3127	0	14.1736	43.1748	30.3568	39.0796	37.0902
BLGH_01859-mRNA-1	mRNA	236.758	537.412	748	842.223	1051.4	1073.43	298.917	441.361	552.915	821.079	991.313	1103.33	343.646	407.149	478.059	962.513	1367.02	1032.64
BLGH_01860-mRNA-1	mRNA	106.924	129.951	82.1353	95.605	110.803	94.4304	92.1985	114.769	78.2259	87.4007	100.272	88.1577	40.1849	86.9412	87.2169	52.9662	164.135	103.551
BLGH_01861-mRNA-1	mRNA	0	14.9087	42.2608	57.4436	100.653	111.641	47.3083	29.407	41.8921	52.7767	97.2888	105.883	108.304	53.8933	49.6126	95.0189	128.275	119.829
BLGH_01862-mRNA-1	mRNA	0	5.44396	0	0	3.59947	5.47987	0	0	0	4.57292	4.09693	4.74781	0	13.476	4.18723	4.27597	5.12312	6.79953
BLGH_01863-mRNA-1	mRNA	31.0752	5.44396	0	4.07861	8.91297	10.3452	8.24477	5.01109	3.93674	7.43099	6.30797	9.85501	0	5.98935	7.17811	1.71039	6.97616	11.5093
BLGH_01864-mRNA-1	mRNA	0	70.9039	14.3562	21.6821	28.8391	30.792	35.0637	18.6474	20.0908	27.3486	29.869	28.7993	36.7914	39.7996	20.9876	38.1885	38.5922	24.142
BLGH_01865-mRNA-1	mRNA	93.2222	94.4882	57.3943	69.6667	64.977	76.1907	125.686	162.215	52.4933	90.7084	64.2824	72.6656	116.308	112.205	74.1589	82.4621	76.517	75.1371
BLGH_01866-mRNA-1	mRNA	0	63.0169	14.8858	15.7374	16.1372	14.4255	33.9334	32.8701	15.7976	20.7325	14.2524	18.013	32.0449	34.665	32.313	10.5593	13.1224	13.4791
BLGH_01867-mRNA-1	mRNA	42.9155	16.916	0	3.62099	10.3477	15.3226	34.1586	0	0	14.7169	12.2396	11.2515	43.0101	0	8.49698	6.07393	11.8062	12.6824
BLGH_01868-mRNA-1	mRNA	169.223	78.1376	45.919	56.1608	58.0839	69.7424	69.2709	56.1362	104.74	76.8414	46.2597	82.0316	121.14	14.6771	93.8141	68.259	63.4967	68.9645
BLGH_01869-mRNA-1	mRNA	35.3238	31.8254	70.4792	37.7522	39.7052	40.7926	44.1823	43.9422	35.6719	38.429	39.8227	37.9014	65.7459	96.2878	69.9387	32.4965	38.393	39.2942
BLGH_01870-mRNA-1	mRNA	23.2541	42.7751	50.8825	30.1395	33.501	43.9482	64.782	68.9042	29.6066	34.8081	38.5416	49.0041	58.2634	30.2531	31.5576	44.637	50.2259	47.5269
BLGH_01871-mRNA-1	mRNA	445.32	324.288	938.213	1891.64	2402.77	2260.41	486.621	291.656	1270.2	1751.86	2365.62	2054.34	336.617	327.317	969.592	2041.44	2580.8	2114.64
BLGH_01872-mRNA-1	mRNA	115.121	68.0657	128.628	16.9982	32.6815	28.6011	206.168	57.4324	9.84418	58.3662	25.2053	26.3304	43.2653	62.4039	17.4509	53.4623	14.0828	25.9983
BLGH_01873-mRNA-1	mRNA	18.76	0	5.24027	40.627	33.6425	21.2172	29.864	20.42	0	50.4682	31.4463	22.0449	0	0	4.87508	6.96974	25.4663	19.997
BLGH_01874-mRNA-1	mRNA	147.383	105.016	180.509	129.455	146.327	145.373	45.119	131.63	73.6789	122.935	152.884	134.993	124.983	117.995	87.4019	112.32	139.941	137.54
BLGH_01875-mRNA-1	mRNA	36.4123	37.1864	46.2324	49.8547	50.1602	47.6994	93.5341	79.2684	41.8932	39.7306	46.5094	40.6029	51.4213	63.1621	39.8564	28.6957	50.6308	40.2786
BLGH_01876-mRNA-1	mRNA	29.029	33.0557	37.8408	27.3053	41.2702	39.1343	35.9421	28.0868	31.6266	38.1793	44.2857	35.6758	54.9533	58.7473	37.9976	25.5642	45.0067	40.5292
BLGH_01877-mRNA-1	mRNA	134.111	202.992	53.9447	120.398	146.532	155.516	303.158	177.12	132.112	121.224	151.754	132.541	43.0101	234.96	108.735	154.126	156.82	144.263
BLGH_01878-mRNA-1	mRNA	25.956	81.8489	72.5037	28.1055	48.3727	42.6701	137.732	53.3663	79.9038	50.4904	50.76	50.2425	34.6843	56.2804	124.409	23.5724	52.1694	38.7268
BLGH_01879-mRNA-1	mRNA	170.446	166.878	135.154	163.452	146.434	158.457	30.6343	83.7866	149.199	158.837	147.462	148.347	137.759	238.437	173.362	186.568	165.592	158.043
BLGH_01880-mRNA-1	mRNA	31.8345	34.8562	33.5936	38.3008	25.1535	27.2818	39.4157	37.2181	33.8766	34.2565	24.8491	25.133	46.0845	35.2803	39.8315	39.424	25.7948	26.4568
BLGH_01881-mRNA-1	mRNA	31.8345	34.8562	45.4501	38.3008	25.1535	27.2818	39.4157	37.2181	33.8766	34.5493	24.8491	25.133	46.0845	39.8821	40.4443	39.424	26.3532	26.7444
BLGH_01882-mRNA-1	mRNA	31.8345	23.7022	27.6653	25.0696	19.5785	19.963	25.3387	26.9511	24.1976	24.5944	17.521	18.467	38.9945	32.2124	29.414	23.6544	18.7599	19.8745
BLGH_01883-mRNA-1	mRNA	23.8449	62.2681	34.9684	21.7118	42.6134	43.2595	37.9587	62.7241	29.9056	41.2025	37.9489	46.8472	89.6153	38.7771	19.6222	29.5297	47.7066	41.2223
BLGH_01884-mRNA-1	mRNA	606.182	757.012	376.632	706.012	537.93	377.925	879.306	520.045	337.175	523.342	594.748	355.55	777.849	363.605	362.162	635.639	644.569	364.939
BLGH_01885-mRNA-1	mRNA	246.485	221.428	89.6669	117.367	135.734	131.361	273.754	243.338	150.32	167.969	127.395	121.372	252.773	159.093	144.988	109.322	102.968	121.634
BLGH_01886-mRNA-1	mRNA	329.447	109.081	147.24	97.2895	36.4702	42.415	136.356	117.142	88.6466	54.5403	33.258	40.2835	85.8448	54.2897	82.1875	60.3823	30.9932	50.4734
BLGH_01887-mRNA-1	mRNA	8.43628	28.8195	34.5624	18.8234	23.6269	26.8198	26.8595	20.4061	28.8561	23.2773	24.681	25.373	50.7292	39.0237	23.3845	23.6811	26.4552	27.9684
BLGH_01888-mRNA-1	mRNA	69.3708	112.794	75.0879	39.2649	66.3988	60.2576	58.6668	84.9477	54.3769	72.8543	60.6726	63.2048	73.8689	116.573	52.5791	62.2842	93.2115	70.1853
BLGH_01889-mRNA-1	mRNA	18.9988	39.3161	47.763	27.1178	36.2519	38.3249	68.0496	62.0399	41.1572	37.7434	31.0415	35.1016	38.0814	12.3585	37.0286	56.4679	38.386	36.6418
BLGH_01890-mRNA-1	mRNA	110.678	39.0339	48.8148	27.5239	38.8937	54.2604	166.916	71.8602	33.2081	57.3796	52.7716	50.0383	87.5701	47.9967	19.1743	18.7562	48.181	64.5661
BLGH_01891-mRNA-1	mRNA	126.132	81.1182	40.7959	73.1897	58.0007	64.4954	52.8395	52.9903	101.424	103.857	50.7628	61.1348	192.942	97.8815	97.7574	42.7503	56.3755	59.8487
BLGH_01892-mRNA-1	mRNA	61.5804	71.471	120.41	42.4326	19.4032	30.5733	78.9685	58.3403	99.8562	54.3717	26.3536	34.0356	96.0027	81.5984	112.018	59.3145	15.6604	24.5072
BLGH_01893-mRNA-1	mRNA	65.6996	55.0308	18.352	58.2056	89.8938	97.9364	45.757	11.9188	89.8896	78.1759	82.9057	74.0094	32.9222	53.4211	64.0241	73.2266	91.7787	89.2462
BLGH_01894-mRNA-1	mRNA	117.265	156.559	268.386	157.881	205.433	218.117	51.1847	163.325	278.614	158.124	212.879	184.58	125.105	190.288	202.498	184.571	189.397	204.068
BLGH_01895-mRNA-1	mRNA	85.0782	28.7445	9.05337	27.9162	13.3239	17.4867	38.696	33.8086	60.0492	38.2301	16.6342	20.7075	12.1808	22.8397	21.0561	22.0757	15.092	11.3818
BLGH_01896-mRNA-1	mRNA	39.2404	110.85	62.113	59.2283	94.1516	75.1793	0	85.4251	32.8095	59.0079	100.266	59.7621	163.862	153.153	47.5871	66.4139	104.471	70.5403
BLGH_01897-mRNA-1	mRNA	97.1033	27.0178	44.675	51.7288	44.3051	57.9504	77.2895	41.4492	24.7476	44.4442	49.2717	61.2697	34.3473	32.2016	57.3946	52.3456	45.0807	63.0017
BLGH_01898-mRNA-1	mRNA	47.6335	31.7743	42.9873	73.5798	29.1939	28.0979	37.9139	25.2594	33.4214	46.7081	29.1915	25.6937	106.493	14.3008	46.9741	53.5444	34.3551	28.4324
BLGH_01899-mRNA-1	mRNA	21.2579	23.0429	0	10.4628	4.22112	5.36024	46.5306	40.493	33.9323	12.7573	3.00281	5.88111	15.9785	16.1327	11.9691	15.7955	5.53655	3.40855
BLGH_01900-mRNA-1	mRNA	0	22.4251	13.9847	15.6808	29.3436	26.3956	18.1132	5.77974	10.8974	8.09991	31.4595	23.2632	0	13.8161	10.2504	13.5274	33.7655	24.504
BLGH_01901-mRNA-1	mRNA	151.292	38.3367	42.2608	12.7652	39.4968	42.5166	141.925	56.8535	30.803	33.0973	42.742	42.3295	54.152	49.207	53.357	50.8552	54.0733	45.247
BLGH_01902-mRNA-1	mRNA	36.6878	60.4742	61.4885	54.4999	59.3148	57.4349	63.7127	110.121	66.1672	57.7002	57.4773	46.5926	70.1946	69.4254	73.9599	51.2169	60.7533	55.9489
BLGH_01903-mRNA-1	mRNA	183.936	139.126	111.091	135.062	194.773	192.599	138.49	135.278	160.972	113.985	187.727	198.51	59.7864	129.35	68.0379	97.2716	181.735	187.084
BLGH_01904-mRNA-1	mRNA	101.656	111.103	100.676	135.546	189.756	155.408	0	145.858	88.5085	90.2661	186.152	155.25	83.3563	148.283	65.6421	161.37	222.749	160.076
BLGH_01905-mRNA-1	mRNA	0	7.45713	0	11.1737	4.06966	9.54073	0	20.5926	0	5.21998	5.81982	8.60229	0	21.8779	0	6.24769	3.18531	10.197
BLGH_01906-mRNA-1	mRNA	382.791	410.843	342.678	366.821	541.971	554.06	275.316	379.849	311.294	375.266	547.752	528.837	406.745	330.002	276.451	387.237	499.976	498.188
BLGH_01907-mRNA-1	mRNA	474.169	353.417	293.8	176.52	236.563	250.443	439.174	406.644	253.603	237.638	220.342	259.576	380.171	317.789	300.209	192.179	215.829	260.662
BLGH_01908-mRNA-1	mRNA	20.3616	29.4285	0	16.7028	22.5321	23.5571	32.4137	25.8572	13.1554	23.0344	21.7952	26.0464	6.80215	36.7917	18.2255	14.289	23.248	24.31
BLGH_01909-mRNA-1	mRNA	28.543	60.7543	76.5407	64.061	80.9066	60.1178	77.244	62.1372	55.9749	45.3631	81.1752	57.0743	0	103.975	32.6363	127.252	76.9525	67.451
BLGH_01910-mRNA-1	mRNA	766.417	604.198	1307.25	1781.28	2639.09	2296.57	556.045	831.773	1285.24	1836.41	2248.26	2176.29	666.145	773.556	1038.72	1839.48	2214.83	2099.86
BLGH_01911-mRNA-1	mRNA	24.1868	23.1533	28.955	34.0126	29.4166	33.3383	27.5022	30.088	26.001	23.1669	28.6339	34.8484	20.7772	26.9713	23.3455	26.5299	29.888	33.1167
BLGH_01912-mRNA-1	mRNA	206.517	218.043	74.1688	152.467	175.014	162.238	246.566	190.001	95.8666	139.198	152.388	161.139	421.335	207.902	131.611	118.742	194.657	179.892
BLGH_01913-mRNA-1	mRNA	0	38.8303	27.5175	37.9073	8.55802	16.7371	0	73.1102	57.1805	57.8217	11.554	15.0619	0	40.7786	83.7811	60.9987	14.7016	14.4406
BLGH_01914-mRNA-1	mRNA	60.5309	64.2371	10.4051	68.7518	55.6478	55.5616	14.8245	52.3717	62.6442	43.5526	47.619	54.7153	51.3313	127.211	36.2998	44.9771	82.7575	64.6485
BLGH_01915-mRNA-1	mRNA	0	6.86771	8.11144	4.57358	2.9191	3.38112	9.24533	0	8.60825	3.60554	2.46114	3.61119	5.82052	2.51858	12.5769	5.03463	3.39191	3.46259
BLGH_01916-mRNA-1	mRNA	6.83985	0	11.4636	4.03978	5.22047	9.18143	40.8314	18.6127	3.11941	6.79407	5.86145	7.70028	0	41.5263	5.33233	5.92936	6.04603	10.4111
BLGH_01917-mRNA-1	mRNA	80.1011	107.876	110.01	76.8781	103.758	90.9393	47.8174	102.931	108.071	114.651	121.823	90.3604	40.1388	163.552	109.86	94.2378	121.696	83.5138
BLGH_01918-mRNA-1	mRNA	7.24881	0	0	0	8.0965	13.5742	0	5.26015	3.30592	8.10033	7.30411	13.1842	21.7943	0	10.6744	6.28388	13.616	15.8138
BLGH_01919-mRNA-1	mRNA	0	0	0	6.44607	1.85112	4.5327	8.68701	0	4.97748	1.80683	3.76853	3.42799	0	0	0	0	3.90488	5.32389
BLGH_01920-mRNA-1	mRNA	0	8.3875	0	0	2.74644	4.60804	0	0	17.4681	0.704548	1.84354	4.63959	0	16.61	0	0	5.10538	4.8824
BLGH_01921-mRNA-1	mRNA	23.7552	10.7013	43.6054	9.35359	19.1207	15.4782	5.40228	19.7007	36.3709	25.5626	17.7686	17.011	23.8075	0	44.682	25.2159	20.7839	18.3015
BLGH_01922-mRNA-1	mRNA	13.6749	41.7743	51.5678	83.4593	80.5282	75.6313	54.4227	26.0486	56.9091	79.8022	76.9446	58.3405	58.2463	23.721	49.7509	74.5143	102.422	69.5478
BLGH_01923-mRNA-1	mRNA	74.1082	116.845	144.906	224.321	344.434	326.328	302.306	194.942	175.327	220.07	350.163	346.664	157.827	269.153	199.001	284.506	292.151	325.687
BLGH_01924-mRNA-1	mRNA	0	5.43043	0	8.13694	0.854886	1.87317	0	0	7.33031	7.22245	0.778428	1.76106	0	0	8.75144	0	1.73971	3.77504
BLGH_01925-mRNA-1	mRNA	50.534	51.2203	135.108	30.5572	17.2018	32.4446	51.7147	56.3151	73.2555	52.586	23.4542	35.6533	68.7329	40.6984	44.3988	42.9131	19.3718	30.0633
BLGH_01926-mRNA-1	mRNA	0	0	23.7391	11.8514	25.4447	28.7298	56.3699	23.1262	46.8332	32.2423	27.2773	26.7124	17.7442	21.4985	22.0847	26.3115	25.2642	30.5802
BLGH_01927-mRNA-1	mRNA	74.607	65.8176	19.8478	86.7304	79.1871	86.3419	56.5557	92.8098	55.0889	60.8741	112.948	73.5505	92.5741	77.0334	78.1667	98.5534	92.3051	69.7062
BLGH_01928-mRNA-1	mRNA	8.10268	66.006	51.3024	60.618	70.2566	71.4089	21.4978	37.2385	50.5029	61.4812	77.8297	59.2743	54.1369	22.2541	21.0561	75.5926	69.3208	72.6336
BLGH_01929-mRNA-1	mRNA	0	4.95302	0	4.24091	1.47035	1.55761	0	3.25656	4.91207	0.445771	2.43426	1.33744	0	0	9.64068	0	2.38014	1.86482
BLGH_01930-mRNA-1	mRNA	171.125	437.352	373.154	283.649	149.278	196.916	228.476	402.576	434.276	322.595	170.611	185.53	326.407	452.441	441.826	321.301	155.621	225.194
BLGH_01931-mRNA-1	mRNA	40.4121	86.8869	12.3146	19.5286	23.5721	30.7336	38.0144	125.299	65.3444	39.8375	27.9542	25.3795	14.7277	87.6255	28.6411	32.7578	30.1549	24.3594
BLGH_01932-mRNA-1	mRNA	123.046	142.65	36.3925	52.7241	104.109	96.7829	172.833	123.429	115.534	84.4772	86.8369	94.2531	94.3012	25.1106	190.599	73.5013	103.738	103.175
BLGH_01933-mRNA-1	mRNA	176.024	307.6	196.677	120.136	157.214	133.938	200.819	223.532	218.089	153.476	183.887	150.433	282.258	256.992	176.871	156.952	177.823	121.059
BLGH_01934-mRNA-1	mRNA	93.199	51.4308	45.1248	39.1435	71.9432	74.464	34.6182	45.087	26.9196	36.5158	60.1492	58.614	37.3617	118.555	16.1462	44.6284	87.09	63.4795
BLGH_01935-mRNA-1	mRNA	283.256	126.125	184.62	181.756	237.025	255.508	329.837	199.837	171.048	227.086	238.687	212.679	283.88	186.53	142.674	227.362	227.199	226.546
BLGH_01936-mRNA-1	mRNA	71.3811	144.199	39.8781	73.7789	62.7862	68.8857	205.957	103.596	71.2125	101.185	58.1455	55.2846	98.3653	100.604	100.477	114.918	52.9562	58.1139
BLGH_01937-mRNA-1	mRNA	1008.87	1286.39	448.334	577.806	1206.43	1186.47	1009.85	1131.42	601.278	657.323	993.678	1176.1	1003.43	1256.17	488.591	592.514	906.259	1055.03
BLGH_01938-mRNA-1	mRNA	203.169	108.684	329.701	405.702	402.707	392.115	308.024	100.042	346.364	367.181	417.091	489.52	290.881	151.039	372.091	424.136	496.468	361.949
BLGH_01939-mRNA-1	mRNA	224.835	287.262	121.276	228.953	157.893	201.472	339.402	233.477	146.737	154.662	135.507	191.044	287.49	184.917	75.2162	132.498	130.944	199.32
BLGH_01940-mRNA-1	mRNA	0	135.28	65.19	81.0814	74.623	113.061	92.8786	139.466	28.174	81.8173	79.2479	113.525	213.254	62.5099	41.6204	103.706	117.448	110.618
BLGH_01941-mRNA-1	mRNA	0	185.622	95.1586	136.109	134.544	102.247	71.7755	250.841	107.384	104.501	141.532	94.7956	210.874	238.979	69.4329	62.0413	103.75	76.9339
BLGH_01942-mRNA-1	mRNA	16.8618	69.1228	45.2165	36.5162	33.3984	39.5913	77.8428	55.0614	21.5321	27.0775	35.5688	35.2871	81.115	51.186	30.3805	48.4457	40.2431	34.15
BLGH_01943-mRNA-1	mRNA	0	0	0	6.42918	2.22904	1.69531	0	0	0	4.05471	2.61398	1.47594	0	0	11.315	0	1.03094	1.03249
BLGH_01944-mRNA-1	mRNA	30.7035	38.9967	38.1178	40.9699	27.3929	26.7427	46.1616	68.0785	54.4552	22.0264	34.7608	23.586	27.3522	26.6298	33.6883	27.8839	27.6786	27.0886
BLGH_01945-mRNA-1	mRNA	26.3557	19.2932	75.7236	32.6151	41.8671	42.1917	29.9684	17.7591	61.8165	50.177	41.6257	29.434	0	19.5933	30.0049	63.4131	44.4543	36.1204
BLGH_01946-mRNA-1	mRNA	114.799	76.2795	54.9724	69.7405	15.3869	36.9743	62.6569	65.4539	111.443	65.4321	12.9729	39.5135	118.34	36.9823	105.124	36.5576	17.0852	34.1923
BLGH_01947-mRNA-1	mRNA	733.29	334.204	172.827	138.727	166.581	212.348	683.98	311.787	218.161	163.127	167.673	197.408	614.335	275.764	136.963	119.19	111.769	171.399
BLGH_01948-mRNA-1	mRNA	0	13.5568	0	13.5423	2.13418	0	45.6256	0	0	0	0	1.0677	0	14.915	11.9169	0	0	0.414251
BLGH_01949-mRNA-1	mRNA	170.489	117.603	92.6003	80.1827	16.9267	23.5317	143.239	103.097	52.9157	45.4729	26.5801	20.8073	336.982	57.5042	69.7381	34.0161	17.4922	20.7057
BLGH_01950-mRNA-1	mRNA	18.095	49.9275	24.2617	41.3243	26.1845	31.9926	48.9692	45.9576	20.6311	14.6787	27.8778	30.5123	58.0315	20.4024	12.5394	25.098	37.8165	27.2977
BLGH_01951-mRNA-1	mRNA	141.88	102.902	76.0928	49.1613	71.1361	62.3334	307.168	123.547	49.1767	90.1954	87.7548	59.01	255.946	127.977	53.0924	94.1779	78.473	61.1094
BLGH_01952-mRNA-1	mRNA	59.8522	126.947	23.8838	19.0778	47.362	47.8756	45.3709	108.58	35.0954	45.5324	45.037	45.8109	39.9894	70.4506	33.5759	68.474	52.0961	51.3893
BLGH_01953-mRNA-1	mRNA	290.588	107.901	237.63	266.148	308.263	299.525	284.927	203.227	199.75	240.187	273.57	310.82	316.553	193.59	188.238	211.747	284.916	306.935
BLGH_01954-mRNA-1	mRNA	36.843	47.1978	61.7486	65.281	125.169	90.3731	73.313	130.335	86.1139	73.9552	88.4731	91.1298	73.8483	243.654	84.5723	114.066	94.2118	99.1795
BLGH_01955-mRNA-1	mRNA	0	147.197	121.698	49.0131	15.4483	19.3864	57.7957	94.0919	118.27	47.2255	17.974	17.6734	62.3761	49.4826	197.68	23.1231	7.20443	13.6809
BLGH_01956-mRNA-1	mRNA	0	0	0	0	0.567774	1.18752	0	0	0	0	0	0.438605	0	0	0	0	0	0
BLGH_01957-mRNA-1	mRNA	0	91.359	24.9009	63.1809	31.9727	44.6255	28.3818	25.8753	42.6883	58.2939	40.1272	58.9453	0	61.8533	55.5974	41.9508	81.0498	85.762
BLGH_01958-mRNA-1	mRNA	31.6367	217.339	50.4981	77.4109	117.283	112.855	75.5438	213.176	55.6522	86.0445	112.701	105.921	163.061	250.872	80.647	76.1194	176.065	108.436
BLGH_01959-mRNA-1	mRNA	150.956	100.41	0	91.0155	25.9939	30.5771	112.644	37.6551	15.0599	42.1721	30.919	32.7693	264.755	139.11	29.4212	18.6945	28.8913	38.5229
BLGH_01960-mRNA-1	mRNA	47.8344	85.9784	9.62043	48.9704	96.8358	46.2314	41.1198	92.3322	24.8697	37.853	99.7861	39.266	15.3407	80.4862	32.8166	49.7603	158.077	44.6626
BLGH_01961-mRNA-1	mRNA	0	65.4627	55.6689	26.1571	23.1873	26.9736	0	0	35.9773	35.7426	27.3694	28.0226	58.2551	10.8031	27.3333	18.5104	31.982	49.433
BLGH_01962-mRNA-1	mRNA	0	23.2403	0	20.5773	14.9337	14.5688	29.864	6.80665	3.05562	12.4229	11.0541	17.4568	8.0577	8.13544	9.75016	11.9481	6.85307	14.5741
BLGH_01963-mRNA-1	mRNA	0	30.0729	63.9344	33.7959	16.4515	26.8056	0	13.8409	17.3975	47.3648	17.7821	28.7874	0	12.4072	49.5657	28.345	20.4728	23.605
BLGH_01964-mRNA-1	mRNA	350.891	165.168	144.644	507.045	1373.35	2154.81	314.543	177.991	255.58	539.734	1411.58	1935.44	365.321	84.2091	134.564	523.987	1723.02	2230.73
BLGH_01965-mRNA-1	mRNA	0	44.2736	2811.19	1251.6	117.789	201.461	49.171	89.657	2896.8	1009.24	80.2822	206.967	0	109.595	2788.46	888.842	103.186	112.828
BLGH_01966-mRNA-1	mRNA	62.6103	33.6534	92.2153	52.6672	93.6666	73.1116	45.3043	45.4336	81.7691	46.1723	82.6522	60.8669	0	61.7081	48.3178	31.0148	68.6408	68.5385
BLGH_01967-mRNA-1	mRNA	162.395	145.681	59.4402	50.7133	16.6792	74.0892	187.202	219.432	51.0776	50.5247	23.3085	91.5117	140.304	126.278	63.0589	56.8659	13.7891	57.8698
BLGH_01968-mRNA-1	mRNA	219.778	112.996	341.655	86.5375	29.7659	41.1735	129.298	287.764	324.667	157.403	21.9565	55.2278	124.496	12.4316	458.558	28.4008	19.6081	26.6727
BLGH_01969-mRNA-1	mRNA	83.7846	179.658	121.7	104.249	55.4009	46.4038	181.393	166.589	100.877	86.5528	57.6922	39.1068	57.0991	154.056	121.927	122.851	92.0469	49.0445
BLGH_01970-mRNA-1	mRNA	687.985	582.052	534.345	403.036	133.071	130.419	80.1369	322.68	306.112	411.139	182.671	220.625	134.537	181.921	604.667	365.739	481.002	419.729
BLGH_01971-mRNA-1	mRNA	63.1851	24.9057	35.2993	31.0988	14.899	20.5011	0	40.1193	28.8164	18.3056	14.2805	19.1247	0	41.1012	19.1563	27.3871	20.4458	20.6906
BLGH_01972-mRNA-1	mRNA	159.769	101.873	968.704	1099.05	71.2644	9.37455	44.8829	132.987	1066.18	1320.55	108.151	4.22187	61.2227	61.1341	1299.28	1400.14	76.5471	6.02772
BLGH_01973-mRNA-1	mRNA	0	0	0	0	0.59441	0	0	0	0	0	0.451039	0	0	0	0	0	0.75602	0.432662
BLGH_01974-mRNA-1	mRNA	71.9829	74.0179	55.9504	48.0602	15.8471	14.9708	14.9465	21.5753	52.8115	40.9318	19.1572	24.9124	25.0927	16.2866	59.0998	44.9596	49.0059	46.8745
BLGH_01975-mRNA-1	mRNA	116.503	168.381	558.658	150.043	112.476	138.639	135.233	112.722	366.396	168.764	89.5984	145.44	82.7051	231.563	454.129	121.434	115.089	121.16
BLGH_01976-mRNA-1	mRNA	134.241	152.127	56.2468	109.018	39.1508	38.3293	13.3561	66.9713	114.792	77.7831	51.5145	69.6807	67.2683	14.5537	130.817	99.7469	112.834	116.415
BLGH_01977-mRNA-1	mRNA	0	0	0	0	0.59441	0	0	0	0	0	0.451039	0	0	0	0	0	0.75602	1.08166
BLGH_01978-mRNA-1	mRNA	18.6697	0	0	11.0268	7.18269	6.23067	0	0	0	4.63619	6.50513	6.54584	46.7771	16.1926	14.5549	18.4965	3.24165	6.57738
BLGH_01979-mRNA-1	mRNA	65.5965	29.5499	20.9408	31.3632	39.7738	58.0997	0	10.2001	34.1899	47.3167	64.0672	101.185	84.5241	44.7017	68.1851	37.136	157.384	160.245
BLGH_01980-mRNA-1	mRNA	1288.14	824.799	1328.56	1228.99	757.436	703.043	927.867	765.56	1236.08	1202.8	774.705	793.048	1004.74	763.353	1176.4	1358.48	789.391	630.937
BLGH_01981-mRNA-1	mRNA	0	0	0	0	0	0	0	0	0	0	0	0.558128	0	0	0	0	0	0
BLGH_01982-mRNA-1	mRNA	221.085	162.924	139.623	98.4067	76.4677	107.859	432.281	181.358	129.324	154.758	87.2621	102.16	322.725	179.246	133.223	127.373	73.8918	100.639
BLGH_01983-mRNA-1	mRNA	38.1632	23.6387	51.7783	24.6868	12.4495	13.5854	17.3577	27.6934	14.9184	19.4052	8.21455	14.9336	21.8556	4.72853	38.7248	13.5033	14.8017	13.9867
BLGH_01984-mRNA-1	mRNA	18.0613	10.6788	27.7481	25.7796	16.2508	10.3809	0	4.91486	36.0373	31.7695	16.3281	14.4461	0	13.7068	20.3385	24.6039	23.235	17.4168
BLGH_01985-mRNA-1	mRNA	55.729	58.5779	62.2677	36.5721	37.1683	50.1625	75.5721	52.4224	39.0653	61.8484	34.5983	51.2568	43.4403	27.7478	72.9467	34.252	66.659	45.886
BLGH_01986-mRNA-1	mRNA	242.776	244.023	217.009	64.5252	70.0515	55.4551	685.995	440.43	113.489	75.3598	62.8717	50.8063	583.946	294.79	52.5744	111.243	94.2707	56.2529
BLGH_01987-mRNA-1	mRNA	14.4544	11.395	0	7.11426	0.89693	1.66156	0	3.93335	3.29606	2.69206	0.816711	2.8507	14.4863	6.26829	0	5.37013	1.93934	2.3503
BLGH_01988-mRNA-1	mRNA	0	11.2885	0	3.75879	8.05613	18.0532	0	6.92724	8.70732	1.58038	15.2825	14.9047	0	0	0	2.36441	54.5473	27.7675
BLGH_01989-mRNA-1	mRNA	0	26.9543	0	8.97517	15.5587	18.0035	0	16.5407	12.9945	5.6604	12.2353	26.3484	0	44.482	0	39.5198	38.4984	37.2695
BLGH_01990-mRNA-1	mRNA	11.495	233.346	20.871	24.8938	104.783	83.6728	68.6209	119.908	26.2122	53.2843	109.061	72.6713	83.5224	183.196	22.4037	60.5008	140.257	70.2471
BLGH_01991-mRNA-1	mRNA	0	22.2787	18.9456	44.5097	18.3779	21.2519	31.4912	30.7608	27.0657	58.4814	16.7129	19.5381	22.658	0	72.4595	33.5977	23.0176	21.5461
BLGH_01992-mRNA-1	mRNA	26.9165	31.8291	55.1368	31.795	24.6081	31.2072	64.2726	13.0214	28.6431	36.3911	34.8106	37.6999	35.9677	19.4543	55.9574	77.7783	62.5972	83.3996
BLGH_01993-mRNA-1	mRNA	0	0	14.6941	0	4.65151	3.12102	0	0	6.74743	4.89864	5.32532	4.16065	0	0	10.8221	5.70023	6.74652	4.00946
BLGH_01994-mRNA-1	mRNA	127.326	100.376	83.5034	104.628	86.2912	106.786	277.598	92.3948	69.4299	95.3135	90.5014	106.874	33.2886	84.0245	77.684	94.6087	81.79	106.017
BLGH_01995-mRNA-1	mRNA	143.934	15.2746	92.7816	209.257	454.953	491.889	127.783	54.2318	106.038	202.541	442.185	455.883	27.7405	28.8084	76.725	238.578	508.042	451.223
BLGH_01996-mRNA-1	mRNA	0	27.4298	97.1918	18.8378	16.301	24.6432	34.6182	0	39.671	33.1214	26.5405	25.5424	69.7419	49.0388	24.1116	64.6342	37.0721	56.3402
BLGH_01997-mRNA-1	mRNA	0	19.8427	18.7489	19.8215	6.87222	8.21342	13.3561	0	11.4792	6.94492	5.68872	5.69948	0	7.27686	2.90705	4.15612	13.2434	18.3414
BLGH_01998-mRNA-1	mRNA	0	19.8672	14.0791	41.1096	29.4888	32.8409	28.6557	13.0625	22.9868	24.7346	37.6327	29.1309	0	0	29.3144	31.2095	35.9152	38.7336
BLGH_01999-mRNA-1	mRNA	40.1611	25.7243	0	5.93002	2.18058	3.57414	0	0	0	6.23317	2.0801	4.78534	55.3432	8.70812	3.47883	0	2.53572	5.07908
BLGH_02000-mRNA-1	mRNA	0	0	3.37808	11.9044	7.39168	5.17947	0	10.9696	5.51536	19.5202	5.06787	4.83637	0	13.111	12.5706	16.4742	10.2126	4.64289
BLGH_02001-mRNA-1	mRNA	89.8853	59.4312	21.0582	39.959	49.7665	100.572	39.2339	47.3413	45.6217	37.9215	48.8215	97.8012	20.3414	49.0388	36.1674	54.58	56.4778	103.12
BLGH_02002-mRNA-1	mRNA	55.6713	50.5666	45.9763	24.7797	33.6742	31.0911	80.9169	66.7449	36.9806	36.4651	35.9233	28.4565	63.0714	58.7815	40.6755	22.1819	46.9178	31.9889
BLGH_02003-mRNA-1	mRNA	90.44	47.9415	47.0411	54.6439	55.8105	57.2199	89.3617	91.6534	30.5792	63.5038	56.5047	60.9074	81.2628	18.9339	42.6823	62.5663	49.9156	56.1463
BLGH_02004-mRNA-1	mRNA	57.0972	103.528	59.5433	77.9375	52.7673	53.5238	12.1191	92.5336	50.3439	49.153	52.4068	50.84	41.9635	57.7751	68.5827	54.682	70.5386	60.5872
[truncated: 14,093 more rows]

## Sheet: SupplementaryTable_5
FDR	Genes detected	Genes in Pathway	Fold Enrichment	Pathway description	GO identifier	Cluster
0.0470453	19	273	2.59368	Oxidoreductase activity	GO:0016491	2
3.83e-05	8	16	12.6206	Microtubule binding	GO:0008017	3
0.000869366	6	13	11.6498	Microtubule motor activity	GO:0003777	3
0.00283329	5	11	11.4732	Nucleosome	GO:0000786	3
0.00475171	5	13	9.70813	DNA packaging complex	GO:0044815	3
0.00279562	6	17	8.90864	Movement of cell or subcellular component	GO:0006928	3
0.00279562	6	17	8.90864	Microtubule-based movement	GO:0007018	3
0.000130284	9	26	8.73732	Tubulin binding	GO:0015631	3
0.00324392	6	18	8.41371	Protein-DNA complex	GO:0032993	3
0.00382049	6	19	7.97088	Cytoskeletal motor activity	GO:0003774	3
0.0153875	6	26	5.82488	ATP-dependent activity, acting on DNA	GO:0008094	3
0.000869366	10	44	5.73662	DNA conformation change	GO:0071103	3
0.00623006	8	40	5.04823	Microtubule-based proc.	GO:0007017	3
0.000182071	14	73	4.84077	Cell division	GO:0051301	3
0.00223771	11	60	4.62754	Cytoskeletal protein binding	GO:0008092	3
0.0122418	14	122	2.89652	DNA repair	GO:0006281	3
0.00475171	18	166	2.73699	Cell cycle	GO:0007049	3
0.0106133	16	149	2.71046	Chromosome	GO:0005694	3
0.00623006	18	171	2.65696	ATP-dependent activity	GO:0140657	3
0.0143752	17	170	2.52411	DNA metabolic proc.	GO:0006259	3
0.00379185	26	286	2.29465	DNA binding	GO:0003677	3
1.87e-10	28	123	5.01659	Ribonuclease activity	GO:0004540	5
3.8e-08	24	116	4.55941	RNA phosphodiester bond hydrolysis	GO:0090501	5
2.34e-07	28	171	3.60842	Nuclease activity	GO:0004518	5
9.99e-06	24	157	3.36874	Nucleic acid phosphodiester bond hydrolysis	GO:0090305	5
3.96e-05	30	247	2.67658	Catalytic activity, acting on RNA	GO:0140098	5
0.000137219	31	278	2.45738	Hydrolase activity, acting on ester bonds	GO:0016788	5
0.0225433	30	349	1.89431	Catalytic activity, acting on a nucleic acid	GO:0140640	5
2.63e-55	79	132	8.4024	Structural constituent of ribosome	GO:0003735	7
2.27e-56	88	163	7.57958	Ribosome	GO:0005840	7
2.5e-46	79	163	6.80439	Structural molecule activity	GO:0005198	7
1.71e-28	56	133	5.91135	Ribosome biogenesis	GO:0042254	7
3.28e-31	66	170	5.45061	Ribonucleoprotein complex biogenesis	GO:0022613	7
6.56e-49	106	285	5.22169	Translation	GO:0006412	7
1.64e-48	106	288	5.1673	Peptide biosynthetic proc.	GO:0043043	7
2.5e-48	108	301	5.03741	Amide biosynthetic proc.	GO:0043604	7
7.75e-47	106	299	4.9772	Peptide metabolic proc.	GO:0006518	7
3.36e-45	108	322	4.70888	Cellular amide metabolic proc.	GO:0043603	7
1.93e-24	61	184	4.65438	Ribonucleoprotein complex	GO:1990904	7
1.5e-42	133	511	3.6541	Non-membrane-bounded organelle	GO:0043228	7
1.5e-42	133	511	3.6541	Intracellular non-membrane-bounded organelle	GO:0043232	7
1.87e-43	142	568	3.50986	Organonitrogen compound biosynthetic proc.	GO:1901566	7
7.84e-34	162	854	2.66322	Gene expression	GO:0010467	7
2.67e-25	131	708	2.59769	Cellular nitrogen compound biosynthetic proc.	GO:0044271	7
9.97e-23	156	994	2.20337	Cellular biosynthetic proc.	GO:0044249	7
8.33e-23	158	1012	2.19193	Organic substance biosynthetic proc.	GO:1901576	7
3.91e-22	158	1027	2.15992	Biosynthetic proc.	GO:0009058	7
1.6e-27	191	1251	2.14351	Cellular nitrogen compound metabolic proc.	GO:0034641	7
0.00029964	8	16	8.10706	Aromatic amino acid family metabolic proc.	GO:0009072	8
0.000650626	8	18	7.20628	Mitochondrial transmembrane transport	GO:1990542	8
0.00533017	6	14	6.94891	Fatty acid biosynthetic proc.	GO:0006633	8
0.00533017	9	32	4.56022	Mitochondrial transport	GO:0006839	8
0.00192088	16	80	3.24282	Nucleoside phosphate biosynthetic proc.	GO:1901293	8
0.00192088	16	80	3.24282	Nucleotide biosynthetic proc.	GO:0009165	8
0.000650626	20	105	3.0884	Carboxylic acid biosynthetic proc.	GO:0046394	8
0.00107511	24	148	2.62932	Cellular amino acid metabolic proc.	GO:0006520	8
0.00010582	34	214	2.57608	Carboxylic acid metabolic proc.	GO:0019752	8
0.00010582	34	215	2.56409	Oxoacid metabolic proc.	GO:0043436	8
0.000120216	50	393	2.06287	Small molecule metabolic proc.	GO:0044281	8
0.00533017	40	349	1.85835	Catalytic activity, acting on a nucleic acid	GO:0140640	8
0.00533017	55	534	1.66999	ATP binding	GO:0005524	8
0.00533017	55	537	1.66066	Adenyl ribonucleotide binding	GO:0032559	8
0.00536754	55	539	1.6545	Adenyl nucleotide binding	GO:0030554	8
0.00570023	57	568	1.62712	Organonitrogen compound biosynthetic proc.	GO:1901566	8
0.00533017	124	1484	1.35482	Heterocyclic compound binding	GO:1901363	8
0.00533017	124	1485	1.35391	Organic cyclic compound binding	GO:0097159	8
1.29e-19	47	245	5.21181	Protein kinase activity	GO:0004672	9
1.29e-19	51	286	4.84463	Phosphotransferase activity, alcohol group as acceptor	GO:0016773	9
2.07e-18	47	264	4.83672	Protein phosphorylation	GO:0006468	9
1.53e-19	56	355	4.28565	Kinase activity	GO:0016301	9
1.29e-19	58	376	4.1908	Phosphorylation	GO:0016310	9
4.56e-15	57	458	3.38116	Transferase activity, transferring phosphorus-containing groups	GO:0016772	9
0.0442065	10	91	2.98549	DNA-binding transcription factor activity	GO:0003700	9
2.38e-13	63	597	2.86697	Phosphorus metabolic proc.	GO:0006793	9
4.85e-13	62	591	2.85011	Phosphate-containing compound metabolic proc.	GO:0006796	9
1.16e-10	55	547	2.73169	Catalytic activity, acting on a protein	GO:0140096	9
2.79e-07	48	546	2.38839	Protein modification proc.	GO:0036211	9
2.79e-07	48	546	2.38839	Cellular protein modification proc.	GO:0006464	9
6.93e-06	48	606	2.15192	Macromolecule modification	GO:0043412	9
2.97e-08	67	858	2.12151	Transferase activity	GO:0016740	9
0.000919243	73	1270	1.56162	Organonitrogen compound metabolic proc.	GO:1901564	9
0.0353355	54	983	1.49244	Protein metabolic proc.	GO:0019538	9
0.0220942	96	1968	1.32527	Nitrogen compound metabolic proc.	GO:0006807	9

## Sheet: SupplementaryTable_6
FDR	Genes detected	Genes in Pathway	Fold Enrichment	Pathway description	GO identifier	Cluster
1.81711e-19	13	81	75.3726	Hemicellulose metabolic process	GO:0010410	1
2.06769e-16	12	104	54.188	Microtubule	GO:0005874	1
7.61153e-18	14	147	44.7266	Microtubule-based process	GO:0007017	1
7.17607e-13	10	108	43.4842	Organic acid transport	GO:0015849	1
3.87414e-15	12	133	42.3725	Cell wall biogenesis	GO:0042546	1
1.27475e-18	16	212	35.4437	Cellular polysaccharide metabolic process	GO:0044264	1
3.14086e-14	12	159	35.4437	Cytoskeleton organization	GO:0007010	1
7.55763e-14	12	172	32.7648	Apoplast	GO:0048046	1
7.05261e-15	13	188	32.4744	Cytoskeleton	GO:0005856	1
3.21158e-18	17	280	28.5132	Polysaccharide metabolic process	GO:0005976	1
3.28078e-20	19	313	28.5078	Cellular carbohydrate metabolic process	GO:0044262	1
4.22349e-19	18	301	28.0841	Cell wall organization or biogenesis	GO:0071554	1
7.17607e-13	12	209	26.9643	Serine-type peptidase activity	GO:0008236	1
2.0678e-13	13	247	24.7173	Carbohydrate biosynthetic process	GO:0016051	1
1.52066e-33	34	667	23.9391	Extracellular region	GO:0005576	1
8.14394e-19	20	444	21.1545	Transferase activity, transferring acyl groups other than amino-acyl groups	GO:0016747	1
3.27883e-21	23	527	20.4961	Hydrolase activity, acting on glycosyl bonds	GO:0016798	1
2.13942e-18	20	468	20.0696	Hydrolase activity, hydrolyzing O-glycosyl compounds	GO:0004553	1
7.40928e-36	40	974	19.2866	Carbohydrate metabolic process	GO:0005975	1
6.04193e-24	27	670	18.9254	Peptidase activity	GO:0008233	1
3.30308e-14	16	420	17.8906	Lipid biosynthetic process	GO:0008610	1
7.20781e-32	39	1150	15.9266	Cell periphery	GO:0071944	1
5.03687e-20	25	770	15.2477	Lipid metabolic process	GO:0006629	1
7.55763e-14	17	533	14.9788	Response to endogenous stimulus	GO:0009719	1
3.32943e-21	27	862	14.71	Plasma membrane	GO:0005886	1
3.16023e-24	31	992	14.6759	DNA-binding transcription factor activity	GO:0003700	1
3.29798e-40	53	1750	14.2231	Oxidoreductase activity	GO:0016491	1
1.24366e-15	20	667	14.0818	Transferase activity, transferring glycosyl groups	GO:0016757	1
3.29798e-40	53	1772	14.0465	Regulation of transcription, DNA-templated	GO:0006355	1
5.62e-22	29	988	13.7847	Proteolysis	GO:0006508	1
7.40045e-14	18	626	13.5037	Response to organic substance	GO:0010033	1
4.93266e-40	54	1903	13.3263	Regulation of cellular biosynthetic process	GO:0031326	1
2.3175e-19	27	1024	12.3828	Response to chemical	GO:0042221	1
9.65794e-28	39	1489	12.3006	Molecular function regulator	GO:0098772	1
6.2383e-17	24	956	11.7899	Endomembrane system	GO:0012505	1
2.06038e-17	26	1129	10.8152	Catabolic process	GO:0009056	1
1.33259e-23	36	1583	10.6801	Cellular component organization or biogenesis	GO:0071840	1
1.97394e-13	20	886	10.6011	Cell communication	GO:0007154	1
3.21158e-18	28	1262	10.4197	Transmembrane transporter activity	GO:0022857	1
5.06754e-13	20	934	10.0563	Cellular catabolic process	GO:0044248	1
3.28244e-18	29	1388	9.81214	Cellular component organization	GO:0016043	1
2.06038e-17	28	1371	9.59126	Transmembrane transport	GO:0055085	1
3.37712e-15	26	1412	8.64756	Cellular response to stimulus	GO:0051716	1
1.4177e-17	31	1742	8.35735	Phosphotransferase activity, alcohol group as acceptor	GO:0016773	1
5.16235e-18	32	1809	8.30742	Kinase activity	GO:0016301	1
9.25805e-16	28	1601	8.21338	Protein kinase activity	GO:0004672	1
6.86638e-18	33	1972	7.8589	Transferase activity, transferring phosphorus-containing groups	GO:0016772	1
1.22551e-14	27	1639	7.73642	Protein phosphorylation	GO:0006468	1
1.94303e-15	30	1947	7.2362	Response to stress	GO:0006950	1
1.83283e-14	29	1971	6.90981	Phosphorylation	GO:0016310	1
2.66971e-12	7	29	124.329	Plant-type secondary cell wall biogenesis	GO:0009834	2
2.13642e-13	9	64	72.4327	Plant-type cell wall biogenesis	GO:0009832	2
1.04204e-20	15	133	58.0914	Cell wall biogenesis	GO:0042546	2
2.66971e-12	9	86	53.9034	Cell wall polysaccharide metabolic process	GO:0010383	2
2.02867e-12	10	125	41.2062	Plant-type cell wall organization or biogenesis	GO:0071669	2
1.80935e-24	21	301	35.9356	Cell wall organization or biogenesis	GO:0071554	2
7.38012e-12	11	203	27.9106	External encapsulating structure organization	GO:0045229	2
1.14534e-11	11	212	26.7257	Cellular polysaccharide metabolic process	GO:0044264	2
3.03607e-34	34	667	26.2558	Extracellular region	GO:0005576	2
1.7585e-12	12	237	26.0799	Negative regulation of nitrogen compound metabolic process	GO:0051172	2
2.40257e-12	12	245	25.2283	Detoxification	GO:0098754	2
5.27126e-13	13	280	23.9143	Polysaccharide metabolic process	GO:0005976	2
4.18873e-11	11	241	23.5097	Peroxidase activity	GO:0004601	2
5.93899e-12	12	267	23.1495	Antioxidant activity	GO:0016209	2
3.5563e-19	20	468	22.0118	Hydrolase activity, hydrolyzing O-glycosyl compounds	GO:0004553	2
2.00014e-12	13	313	21.393	Cellular carbohydrate metabolic process	GO:0044262	2
3.03607e-34	38	974	20.0954	Carbohydrate metabolic process	GO:0005975	2
1.73233e-20	23	631	18.7746	Cellular component biogenesis	GO:0044085	2
3.8965e-32	38	1150	17.0199	Cell periphery	GO:0071944	2
2.66103e-22	27	862	16.1335	Plasma membrane	GO:0005886	2
1.52592e-25	31	992	16.0962	DNA-binding transcription factor activity	GO:0003700	2
2.67274e-13	16	513	16.0648	Sequence-specific DNA binding	GO:0043565	2
2.99922e-35	45	1489	15.5665	Molecular function regulator	GO:0098772	2
1.23964e-14	18	601	15.4266	Cellular response to chemical stimulus	GO:0070887	2
3.03607e-34	46	1742	13.6013	Phosphotransferase activity, alcohol group as acceptor	GO:0016773	2
3.40049e-32	43	1639	13.5133	Protein phosphorylation	GO:0006468	2
2.84711e-34	47	1809	13.3823	Kinase activity	GO:0016301	2
1.75801e-30	41	1601	13.1906	Protein kinase activity	GO:0004672	2
3.8965e-32	44	1772	12.7897	Regulation of transcription, DNA-templated	GO:0006355	2
3.46621e-18	25	1024	12.5751	Response to chemical	GO:0042221	2
3.03607e-34	48	1971	12.5437	Phosphorylation	GO:0016310	2
9.03545e-33	46	1903	12.4506	Regulation of cellular biosynthetic process	GO:0031326	2
1.01412e-32	46	1917	12.3597	Transcription, DNA-templated	GO:0006351	2
1.04471e-11	16	667	12.3557	Transferase activity, transferring glycosyl groups	GO:0016757	2
2.40257e-12	17	710	12.3328	Signal transduction	GO:0007165	2
3.8965e-32	45	1881	12.3224	Regulation of macromolecule biosynthetic process	GO:0010556	2
1.67789e-21	31	1371	11.6465	Transmembrane transport	GO:0055085	2
8.83978e-27	39	1750	11.4789	Oxidoreductase activity	GO:0016491	2
3.05645e-19	28	1262	11.428	Transmembrane transporter activity	GO:0022857	2
3.30372e-17	25	1129	11.4056	Catabolic process	GO:0009056	2
5.82209e-24	35	1583	11.3883	Cellular component organization or biogenesis	GO:0071840	2
3.80061e-21	31	1412	11.3083	Cellular response to stimulus	GO:0051716	2
6.86381e-13	19	886	11.0457	Cell communication	GO:0007154	2
3.46779e-26	40	1947	10.582	Response to stress	GO:0006950	2
1.72884e-12	19	935	10.4668	Defense response	GO:0006952	2
1.41266e-11	18	934	9.92654	Cellular catabolic process	GO:0044248	2
3.63203e-16	26	1388	9.64842	Cellular component organization	GO:0016043	2
3.51285e-11	18	991	9.35559	Transition metal ion binding	GO:0046914	2
1.78504e-11	19	1088	8.99491	Developmental process	GO:0032502	2
2.76034e-11	19	1118	8.75355	Multicellular organismal process	GO:0032501	2
8.45942e-15	12	128	40.2164	Recognition of pollen	GO:0048544	3
7.34193e-15	13	169	32.998	Multi-multicellular organism process	GO:0044706	3
5.08254e-13	12	182	28.284	Response to light stimulus	GO:0009416	3
2.01059e-10	10	172	24.9404	Polysaccharide binding	GO:0030247	3
6.4092e-19	19	340	23.9721	UDP-glycosyltransferase activity	GO:0008194	3
3.19194e-10	10	181	23.7003	Carbon-carbon lyase activity	GO:0016830	3
1.51652e-22	25	539	19.8968	Protein serine/threonine kinase activity	GO:0004674	3
5.93184e-37	41	886	19.851	Cell communication	GO:0007154	3
6.21383e-17	19	436	18.6938	Carbohydrate binding	GO:0030246	3
7.03124e-11	12	280	18.3846	Polysaccharide metabolic process	GO:0005976	3
1.39914e-11	13	313	17.8168	Cellular carbohydrate metabolic process	GO:0044262	3
9.12694e-23	27	667	17.3648	Transferase activity, transferring glycosyl groups	GO:0016757	3
9.27969e-15	17	420	17.3633	Lipid biosynthetic process	GO:0008610	3
3.9972e-17	20	498	17.2279	Response to abiotic stimulus	GO:0009628	3
9.22118e-14	16	407	16.8639	Lyase activity	GO:0016829	3
5.28546e-50	61	1601	16.3444	Protein kinase activity	GO:0004672	3
3.48197e-22	27	710	16.3131	Signal transduction	GO:0007165	3
8.64307e-12	14	377	15.9301	Response to external stimulus	GO:0009605	3
1.80562e-22	28	770	15.5991	Lipid metabolic process	GO:0006629	3
1.72326e-49	62	1742	15.2678	Phosphotransferase activity, alcohol group as acceptor	GO:0016773	3
1.19652e-49	63	1809	14.9394	Kinase activity	GO:0016301	3
8.45119e-16	20	588	14.591	Reproductive process	GO:0022414	3
2.66397e-14	18	532	14.5142	Response to hormone	GO:0009725	3
9.49256e-13	16	476	14.4193	Small molecule biosynthetic process	GO:0044283	3
2.07595e-50	66	1972	14.3572	Transferase activity, transferring phosphorus-containing groups	GO:0016772	3
8.77237e-49	64	1971	13.9292	Phosphorylation	GO:0016310	3
1.46868e-23	32	1024	13.4055	Response to chemical	GO:0042221	3
2.97339e-14	19	626	13.02	Response to organic substance	GO:0010033	3
8.45942e-15	20	670	12.8052	Peptidase activity	GO:0008233	3
5.02529e-16	22	748	12.6169	Oxoacid metabolic process	GO:0043436	3
8.28121e-12	16	551	12.4566	Cellular lipid metabolic process	GO:0044255	3
4.08256e-15	21	735	12.2564	Carboxylic acid metabolic process	GO:0019752	3
5.75005e-19	27	974	11.8915	Carbohydrate metabolic process	GO:0005975	3
7.57496e-27	39	1412	11.8484	Cellular response to stimulus	GO:0051716	3
4.6985e-23	34	1262	11.5572	Transmembrane transporter activity	GO:0022857	3
1.13953e-28	44	1750	10.7856	Oxidoreductase activity	GO:0016491	3
3.18692e-10	15	601	10.7065	Cellular response to chemical stimulus	GO:0070887	3
4.34626e-20	31	1272	10.4546	Small molecule metabolic process	GO:0044281	3
7.16352e-14	21	862	10.4507	Plasma membrane	GO:0005886	3
4.04335e-21	33	1371	10.3254	Transmembrane transport	GO:0055085	3
3.16273e-15	25	1150	9.32554	Cell periphery	GO:0071944	3
1.3943e-14	24	1118	9.20876	Multicellular organismal process	GO:0032501	3
2.32758e-21	37	1800	8.81781	Regulation of RNA metabolic process	GO:0051252	3
1.03509e-20	36	1772	8.71506	Regulation of transcription, DNA-templated	GO:0006355	3
1.11837e-20	37	1903	8.34055	Regulation of cellular biosynthetic process	GO:0031326	3
6.04314e-12	21	1093	8.24196	Organonitrogen compound biosynthetic process	GO:1901566	3
2.45618e-10	18	937	8.24071	Plastid	GO:0009536	3
7.46484e-11	19	992	8.21625	DNA-binding transcription factor activity	GO:0003700	3
5.66505e-16	32	1947	7.05043	Response to stress	GO:0006950	3
3.58184e-11	23	1489	6.6262	Molecular function regulator	GO:0098772	3
1.17056e-18	13	86	63.7976	Cell surface receptor signaling pathway	GO:0007166	4
1.87245e-13	10	86	49.0751	Phenylpropanoid metabolic process	GO:0009698	4
2.00758e-14	11	101	45.9654	Anchored component of membrane	GO:0031225	4
4.18071e-14	11	108	42.9861	Signaling receptor activity	GO:0038023	4
2.6245e-18	16	203	33.2647	Hydrogen peroxide catabolic process	GO:0042744	4
6.96807e-15	13	172	31.8988	Polysaccharide binding	GO:0030247	4
1.24726e-18	17	240	29.8949	Defense response to other organism	GO:0098542	4
6.9927e-25	23	327	29.6852	Calcium ion binding	GO:0005509	4
6.91693e-13	12	190	26.6555	Cellular oxidant detoxification	GO:0098869	4
1.08946e-27	27	436	26.1358	Carbohydrate binding	GO:0030246	4
1.61912e-18	18	297	25.5785	Response to biotic stimulus	GO:0009607	4
3.68907e-32	32	539	25.0565	Protein serine/threonine kinase activity	GO:0004674	4
3.47191e-15	15	267	23.7104	Response to toxic substance	GO:0009636	4
3.29116e-13	13	233	23.5476	Cell wall	GO:0005618	4
5.17355e-17	17	307	23.3706	Response to oxidative stress	GO:0006979	4
5.00873e-82	85	1601	22.4072	Protein kinase activity	GO:0004672	4
2.70884e-82	86	1639	22.1452	Protein phosphorylation	GO:0006468	4
2.94686e-79	86	1809	20.0641	Kinase activity	GO:0016301	4
5.27815e-28	31	667	19.6153	Extracellular region	GO:0005576	4
6.32931e-36	40	862	19.5845	Plasma membrane	GO:0005886	4
1.2266e-47	53	1150	19.4508	Cell periphery	GO:0071944	4
7.9815e-19	21	468	18.9379	Hydrolase activity, hydrolyzing O-glycosyl compounds	GO:0004553	4
3.18357e-34	39	886	18.5776	Cell communication	GO:0007154	4
3.13138e-27	31	710	18.4273	Signal transduction	GO:0007165	4
8.99865e-23	26	601	18.2582	Cellular response to chemical stimulus	GO:0070887	4
4.89007e-15	17	407	17.6284	Lyase activity	GO:0016829	4
5.20013e-19	22	527	17.6186	Hydrolase activity, acting on glycosyl bonds	GO:0016798	4
3.97337e-18	21	513	17.2767	Sequence-specific DNA binding	GO:0043565	4
2.62924e-12	14	348	16.9788	Phosphoric ester hydrolase activity	GO:0042578	4
6.27665e-31	37	934	16.7191	Cellular catabolic process	GO:0044248	4
3.78922e-33	40	1024	16.4862	Response to chemical	GO:0042221	4
1.05118e-29	36	935	16.2499	Defense response	GO:0006952	4
7.65825e-20	24	626	16.1807	Response to organic substance	GO:0010033	4
3.75726e-35	43	1129	16.0744	Catabolic process	GO:0009056	4
1.02575e-16	20	532	15.8664	Response to hormone	GO:0009725	4
4.80209e-12	15	446	14.1944	Active transmembrane transporter activity	GO:0022804	4
1.91918e-32	44	1412	13.1516	Cellular response to stimulus	GO:0051716	4
9.39901e-42	58	1947	12.5725	Response to stress	GO:0006950	4
1.15173e-18	26	894	12.2743	Organic substance catabolic process	GO:1901575	4
1.18943e-19	28	992	11.9126	DNA-binding transcription factor activity	GO:0003700	4
4.55751e-13	19	735	10.91	Carboxylic acid metabolic process	GO:0019752	4
9.09105e-30	45	1750	10.8526	Oxidoreductase activity	GO:0016491	4
6.5364e-17	25	974	10.8328	Carbohydrate metabolic process	GO:0005975	4
4.83725e-21	32	1262	10.7016	Transmembrane transporter activity	GO:0022857	4
4.97388e-24	37	1489	10.4874	Molecular function regulator	GO:0098772	4
3.54696e-18	30	1371	9.23513	Transmembrane transport	GO:0055085	4
3.13685e-16	27	1272	8.95851	Small molecule metabolic process	GO:0044281	4
2.00758e-14	25	1260	8.37392	Hydrolase activity, acting on ester bonds	GO:0016788	4
5.74497e-18	33	1772	7.85976	Regulation of transcription, DNA-templated	GO:0006355	4
7.2732e-19	35	1881	7.85305	Regulation of macromolecule biosynthetic process	GO:0010556	4
2.90611e-08	6	77	52.696	O-acyltransferase activity	GO:0008374	5
2.10235e-09	7	94	50.3602	Auxin-activated signaling pathway	GO:0009734	5
5.90523e-10	8	133	40.6776	Cell wall biogenesis	GO:0042546	5
1.48474e-07	6	104	39.0153	Regulation of signal transduction	GO:0009966	5
1.41163e-08	7	125	37.8709	Plant-type cell wall organization or biogenesis	GO:0071669	5
4.57093e-08	7	150	31.5591	Cellular carbohydrate biosynthetic process	GO:0034637	5
4.18847e-10	9	196	31.053	Response to auxin	GO:0009733	5
5.41012e-11	10	225	30.0563	Shoot system development	GO:0048367	5
5.4499e-14	13	301	29.2075	Cell wall organization or biogenesis	GO:0071554	5
1.24051e-09	9	224	27.1714	Anatomical structure morphogenesis	GO:0009653	5
2.85613e-12	12	318	25.5195	Hormone-mediated signaling pathway	GO:0009755	5
1.79084e-17	18	480	25.36	Transferase activity, transferring acyl groups	GO:0016746	5
1.6212e-14	15	444	22.8468	Transferase activity, transferring acyl groups other than amino-acyl groups	GO:0016747	5
3.34883e-17	18	533	22.8382	Response to endogenous stimulus	GO:0009719	5
5.42505e-09	9	267	22.7955	Response to toxic substance	GO:0009636	5
4.96211e-08	8	241	22.4487	Peroxidase activity	GO:0004601	5
5.31531e-08	8	245	22.0822	Detoxification	GO:0098754	5
5.31531e-08	8	245	22.0822	Heme binding	GO:0020037	5
5.58239e-08	8	247	21.9033	Carbohydrate biosynthetic process	GO:0016051	5
1.21175e-10	11	340	21.8792	UDP-glycosyltransferase activity	GO:0008194	5
2.8948e-17	19	601	21.3795	Cellular response to chemical stimulus	GO:0070887	5
3.34883e-17	19	626	20.5256	Response to organic substance	GO:0010033	5
4.70336e-11	12	409	19.8415	Golgi apparatus	GO:0005794	5
1.0318e-24	29	1024	19.1521	Response to chemical	GO:0042221	5
2.90611e-08	9	328	18.5561	Negative regulation of cellular process	GO:0048523	5
3.19835e-15	18	710	17.1448	Signal transduction	GO:0007165	5
2.70877e-10	12	484	16.7669	System development	GO:0048731	5
2.62854e-13	16	667	16.2223	Transferase activity, transferring glycosyl groups	GO:0016757	5
1.52429e-08	10	420	16.1016	Lipid biosynthetic process	GO:0008610	5
9.47415e-08	9	382	15.933	Response to oxygen-containing compound	GO:1901700	5
1.18044e-14	18	770	15.8088	Lipid metabolic process	GO:0006629	5
5.77754e-11	14	667	14.1945	Extracellular region	GO:0005576	5
4.06061e-14	19	974	13.192	Carbohydrate metabolic process	GO:0005975	5
2.89297e-24	34	1750	13.1389	Oxidoreductase activity	GO:0016491	5
5.59917e-19	27	1412	12.9314	Cellular response to stimulus	GO:0051716	5
4.70814e-10	15	956	10.6109	Endomembrane system	GO:0012505	5
3.1152e-11	17	1088	10.5667	Developmental process	GO:0032502	5
3.34883e-17	27	1772	10.3043	Regulation of transcription, DNA-templated	GO:0006355	5
1.31444e-08	13	862	10.1989	Plasma membrane	GO:0005886	5
2.8948e-17	28	1881	10.0667	Regulation of macromolecule biosynthetic process	GO:0010556	5
6.66466e-11	17	1150	9.99697	Cell periphery	GO:0071944	5
1.08149e-09	15	1020	9.94509	Anatomical structure development	GO:0048856	5
4.32023e-14	23	1639	9.49	Protein phosphorylation	GO:0006468	5
2.64816e-14	25	1971	8.5777	Phosphorylation	GO:0016310	5
1.55532e-13	24	1947	8.3361	Response to stress	GO:0006950	5
1.3982e-10	19	1601	8.02564	Protein kinase activity	GO:0004672	5
1.80309e-08	15	1272	7.97483	Small molecule metabolic process	GO:0044281	5
7.58334e-11	20	1742	7.76425	Phosphotransferase activity, alcohol group as acceptor	GO:0016773	5
2.60245e-09	17	1489	7.72097	Molecular function regulator	GO:0098772	5
4.27572e-08	16	1583	6.83528	Cellular component organization or biogenesis	GO:0071840	5
2.53729e-10	6	33	120.408	Rhythmic process	GO:0048511	6
1.15863e-09	7	83	55.8517	Chloroplast organization	GO:0009658	6
8.4226e-09	7	111	41.763	Plastid stroma	GO:0009532	6
1.24673e-08	7	118	39.2855	Ubiquitin protein ligase activity	GO:0061630	6
2.49129e-07	6	107	37.1351	Chloroplast stroma	GO:0009570	6
2.97809e-10	9	182	32.7482	Response to light stimulus	GO:0009416	6
6.7626e-08	7	153	30.2987	Response to temperature stimulus	GO:0009266	6
2.02968e-20	20	498	26.5961	Response to abiotic stimulus	GO:0009628	6
1.69276e-09	10	319	20.7599	Double-stranded DNA binding	GO:0003690	6
5.60804e-10	11	386	18.8722	Endoplasmic reticulum	GO:0005783	6
9.83711e-13	16	710	14.9238	Signal transduction	GO:0007165	6
3.63243e-11	14	626	14.8105	Response to organic substance	GO:0010033	6
8.59553e-15	19	862	14.597	Plasma membrane	GO:0005886	6
1.23993e-14	19	882	14.266	Chloroplast	GO:0009507	6
7.1845e-17	22	1024	14.2279	Response to chemical	GO:0042221	6
7.83637e-11	14	666	13.921	Nitrogen compound transport	GO:0071705	6
1.69364e-11	15	719	13.8159	Zinc ion binding	GO:0008270	6
1.39203e-08	11	532	13.693	Response to hormone	GO:0009725	6
1.597e-13	18	886	13.4541	Cell communication	GO:0007154	6
6.45394e-14	19	974	12.9185	Carbohydrate metabolic process	GO:0005975	6
7.1911e-07	9	467	12.7627	ADP binding	GO:0043531	6
8.4482e-14	19	991	12.6969	Transition metal ion binding	GO:0046914	6
2.15923e-19	27	1412	12.6633	Cellular response to stimulus	GO:0051716	6
3.25811e-17	24	1262	12.5941	Transmembrane transporter activity	GO:0022857	6
6.43911e-18	25	1315	12.5902	Transporter activity	GO:0005215	6
4.96369e-25	36	1903	12.528	Regulation of cellular biosynthetic process	GO:0031326	6
3.70522e-24	34	1800	12.509	Regulation of RNA metabolic process	GO:0051252	6
3.8468e-08	11	590	12.3469	Ion transmembrane transporter activity	GO:0015075	6
2.0887e-23	33	1772	12.3329	Regulation of transcription, DNA-templated	GO:0006355	6
2.21955e-24	35	1881	12.3224	Regulation of macromolecule biosynthetic process	GO:0010556	6
1.99584e-07	10	539	12.2865	Protein serine/threonine kinase activity	GO:0004674	6
4.49464e-08	11	601	12.1209	Cellular response to chemical stimulus	GO:0070887	6
2.70366e-24	35	1925	12.0408	RNA biosynthetic process	GO:0032774	6
9.83711e-13	18	992	12.0165	DNA-binding transcription factor activity	GO:0003700	6
9.25472e-14	20	1150	11.5173	Cell periphery	GO:0071944	6
9.80587e-17	25	1489	11.1189	Molecular function regulator	GO:0098772	6
3.81586e-10	15	913	10.8802	RNA binding	GO:0003723	6
2.27168e-14	22	1371	10.6268	Transmembrane transport	GO:0055085	6
1.24673e-08	13	831	10.36	Ion transport	GO:0006811	6
5.56027e-18	29	1947	9.8639	Response to stress	GO:0006950	6
6.7723e-09	14	956	9.6981	Endomembrane system	GO:0012505	6
5.14436e-07	11	770	9.4606	Lipid metabolic process	GO:0006629	6
4.0974e-10	17	1272	8.85072	Small molecule metabolic process	GO:0044281	6
1.0561e-06	11	830	8.7767	Organic substance transport	GO:0071702	6
6.06079e-15	26	1972	8.73138	Transferase activity, transferring phosphorus-containing groups	GO:0016772	6
4.04675e-07	12	935	8.49936	Defense response	GO:0006952	6
5.11592e-13	23	1809	8.41988	Kinase activity	GO:0016301	6
2.9298e-11	20	1601	8.27285	Protein kinase activity	GO:0004672	6
2.02736e-11	22	1971	7.39184	Phosphorylation	GO:0016310	6
3.85822e-08	17	1750	6.43321	Oxidoreductase activity	GO:0016491	6
2.70969e-41	29	172	65.1333	Polysaccharide binding	GO:0030247	7
1.3229e-21	15	89	65.1081	Glutathione transferase activity	GO:0004364	7
1.13102e-14	11	86	49.4115	Cell surface receptor signaling pathway	GO:0007166	7
4.5966e-20	16	143	43.2232	Cellular modified amino acid metabolic process	GO:0006575	7
6.42771e-16	13	128	39.2344	Recognition of pollen	GO:0048544	7
1.25824e-52	44	436	38.9852	Carbohydrate binding	GO:0030246	7
4.48447e-27	25	327	29.5342	Calcium ion binding	GO:0005509	7
2.21954e-42	40	539	28.6685	Protein serine/threonine kinase activity	GO:0004674	7
3.18957e-110	107	1601	25.8182	Protein kinase activity	GO:0004672	7
2.37554e-16	16	248	24.9231	Multi-organism process	GO:0051704	7
9.46295e-107	105	1639	24.7482	Protein phosphorylation	GO:0006468	7
2.97021e-108	108	1742	23.9502	Phosphotransferase activity, alcohol group as acceptor	GO:0016773	7
3.0834e-109	110	1809	23.4902	Kinase activity	GO:0016301	7
1.00897e-15	16	273	22.6407	Sulfur compound metabolic process	GO:0006790	7
1.26276e-105	110	1971	21.5595	Phosphorylation	GO:0016310	7
1.26244e-13	15	309	18.7528	3 -5 exonuclease activity	GO:0008408	7
1.36966e-12	14	297	18.2098	Response to biotic stimulus	GO:0009607	7
1.69946e-33	39	862	17.478	Plasma membrane	GO:0005886	7
5.43049e-14	16	356	17.3621	Cellular amino acid metabolic process	GO:0006520	7
1.80463e-18	22	513	16.5668	Sequence-specific DNA binding	GO:0043565	7
6.80484e-17	20	468	16.5089	Peptide metabolic process	GO:0006518	7
2.53264e-14	17	407	16.1357	Lyase activity	GO:0016829	7
1.68378e-12	15	372	15.5769	Organic acid biosynthetic process	GO:0016053	7
1.14786e-17	22	563	15.0955	Cellular amide metabolic process	GO:0043603	7
1.60269e-34	44	1150	14.7805	Cell periphery	GO:0071944	7
2.16181e-14	18	476	14.6083	Small molecule biosynthetic process	GO:0044283	7
2.51747e-17	22	588	14.4537	Reproductive process	GO:0022414	7
8.24386e-29	37	992	14.4087	DNA-binding transcription factor activity	GO:0003700	7
1.6129e-24	32	886	13.9524	Cell communication	GO:0007154	7
3.00436e-15	20	575	13.4368	Nuclease activity	GO:0004518	7
2.51747e-17	23	667	13.321	Transferase activity, transferring glycosyl groups	GO:0016757	7
1.65326e-17	24	735	12.6141	Carboxylic acid metabolic process	GO:0019752	7
5.18249e-29	43	1489	11.156	Molecular function regulator	GO:0098772	7
2.74557e-18	27	935	11.1554	Defense response	GO:0006952	7
2.77711e-34	51	1772	11.1183	Regulation of transcription, DNA-templated	GO:0006355	7
4.97778e-13	19	666	11.0208	Nitrogen compound transport	GO:0071705	7
4.90977e-24	36	1272	10.9332	Small molecule metabolic process	GO:0044281	7
5.49393e-35	53	1881	10.8848	Regulation of macromolecule biosynthetic process	GO:0010556	7
1.36205e-24	37	1315	10.8695	Transporter activity	GO:0005215	7
4.32585e-23	35	1262	10.7138	Transmembrane transporter activity	GO:0022857	7
2.25627e-15	23	830	10.7049	Organic substance transport	GO:0071702	7
2.19741e-34	53	1947	10.5158	Response to stress	GO:0006950	7
8.57546e-34	52	1917	10.4789	Transcription, DNA-templated	GO:0006351	7
5.07974e-18	30	1260	9.1978	Hydrolase activity, acting on ester bonds	GO:0016788	7
8.41293e-15	25	1093	8.83595	Organonitrogen compound biosynthetic process	GO:1901566	7
5.28988e-18	31	1371	8.7349	Transmembrane transport	GO:0055085	7
7.39142e-13	22	991	8.57596	Transition metal ion binding	GO:0046914	7
1.14786e-17	31	1412	8.48126	Cellular response to stimulus	GO:0051716	7
9.37626e-13	23	1118	7.9473	Multicellular organismal process	GO:0032501	7
4.51935e-16	32	1750	7.06391	Oxidoreductase activity	GO:0016491	7
1.9568e-20	16	111	44.3564	ABC-type transmembrane transporter activity	GO:0140359	8
5.55411e-36	33	340	29.8672	UDP-glycosyltransferase activity	GO:0008194	8
6.41682e-20	19	220	26.5761	Primary active transmembrane transporter activity	GO:0015399	8
5.43342e-17	18	267	20.7454	Response to toxic substance	GO:0009636	8
1.13084e-26	29	446	20.0089	Active transmembrane transporter activity	GO:0022804	8
1.74216e-17	19	297	19.686	Response to biotic stimulus	GO:0009607	8
2.60025e-24	27	436	19.0562	Carbohydrate binding	GO:0030246	8
1.29905e-36	41	667	18.9155	Transferase activity, transferring glycosyl groups	GO:0016757	8
2.44774e-35	40	667	18.4541	Extracellular region	GO:0005576	8
2.2575e-24	29	539	16.5565	Protein serine/threonine kinase activity	GO:0004674	8
5.91752e-17	20	372	16.5442	Organic acid biosynthetic process	GO:0016053	8
1.80612e-70	85	1601	16.3376	Protein kinase activity	GO:0004672	8
1.75681e-22	27	513	16.1959	Sequence-specific DNA binding	GO:0043565	8
9.18525e-42	51	991	15.8364	Transition metal ion binding	GO:0046914	8
1.53007e-68	84	1639	15.771	Protein phosphorylation	GO:0006468	8
2.5085e-72	89	1742	15.7218	Phosphotransferase activity, alcohol group as acceptor	GO:0016773	8
1.28082e-19	24	476	15.5154	Small molecule biosynthetic process	GO:0044283	8
3.0731e-73	91	1809	15.4797	Kinase activity	GO:0016301	8
1.08817e-29	37	750	15.181	Organic acid metabolic process	GO:0006082	8
2.72044e-49	62	1262	15.1179	Transmembrane transporter activity	GO:0022857	8
1.27456e-50	64	1315	14.9766	Transporter activity	GO:0005215	8
1.48003e-74	95	1972	14.8244	Transferase activity, transferring phosphorus-containing groups	GO:0016772	8
1.59366e-28	36	748	14.8102	Oxoacid metabolic process	GO:0043436	8
8.70395e-20	25	527	14.5979	Hydrolase activity, acting on glycosyl bonds	GO:0016798	8
2.25208e-17	22	468	14.4656	Hydrolase activity, hydrolyzing O-glycosyl compounds	GO:0004553	8
4.47759e-31	40	862	14.2795	Plasma membrane	GO:0005886	8
5.24908e-52	68	1489	14.0532	Molecular function regulator	GO:0098772	8
3.71516e-69	90	1971	14.0513	Phosphorylation	GO:0016310	8
6.82707e-36	47	1044	13.8534	Transcription regulator activity	GO:0140110	8
4.65098e-32	42	935	13.8228	Defense response	GO:0006952	8
3.21173e-25	33	735	13.8161	Carboxylic acid metabolic process	GO:0019752	8
2.44306e-33	44	992	13.649	DNA-binding transcription factor activity	GO:0003700	8
1.29654e-38	51	1150	13.6468	Cell periphery	GO:0071944	8
7.7809e-58	77	1750	13.5398	Oxidoreductase activity	GO:0016491	8
8.06966e-45	60	1371	13.4671	Transmembrane transport	GO:0055085	8
6.01083e-21	29	719	12.4116	Zinc ion binding	GO:0008270	8
5.90043e-28	39	974	12.3215	Carbohydrate metabolic process	GO:0005975	8
1.22708e-16	23	576	12.2875	Inorganic molecular entity transmembrane transporter activity	GO:0015318	8
6.44579e-25	35	886	12.1561	Cell communication	GO:0007154	8
2.03061e-16	23	590	11.996	Ion transmembrane transporter activity	GO:0015075	8
3.19647e-33	48	1272	11.6122	Small molecule metabolic process	GO:0044281	8
5.69809e-43	64	1772	11.1141	Regulation of transcription, DNA-templated	GO:0006355	8
2.43707e-20	30	831	11.1091	Ion transport	GO:0006811	8
5.77649e-24	36	1024	10.8184	Response to chemical	GO:0042221	8
1.07218e-44	68	1947	10.7474	Response to stress	GO:0006950	8
1.42568e-42	65	1881	10.6337	Regulation of macromolecule biosynthetic process	GO:0010556	8
3.66775e-42	65	1917	10.434	Transcription, DNA-templated	GO:0006351	8
6.10301e-18	29	934	9.55456	Cellular catabolic process	GO:0044248	8
1.48984e-20	34	1129	9.26711	Catabolic process	GO:0009056	8
3.72828e-24	41	1412	8.93529	Cellular response to stimulus	GO:0051716	8

## Sheet: SupplementaryTable_7
LncRNA transcript	mRNA transcript	Distance [bp]	Pearson correlation coefficient [R]	Location	Co-regulation
BLGHnc_002421-RA	BLGH_06109	>10000	0.91	trans	positive
BLGHnc_004303-RA	BLGH_06118	>10000	0.9	trans	positive
BLGHnc_003701-RB	BLGH_06127	>10000	0.93	trans	positive
BLGHnc_004973-RA	BLGH_06127	>10000	0.93	trans	positive
BLGHnc_005089-RA	BLGH_06127	>10000	0.91	trans	positive
BLGHnc_003201-RA	BLGH_06126	>10000	0.91	trans	positive
BLGHnc_003283-RA	BLGH_06130	>10000	-0.92	trans	negative
BLGHnc_002097-RB	BLGH_06131	>10000	0.92	trans	positive
BLGHnc_003814-RB	BLGH_06131	>10000	0.93	trans	positive
BLGHnc_004910-RA	BLGH_06147	>10000	0.91	trans	positive
BLGHnc_002515-RI	BLGH_06149	>10000	0.94	trans	positive
BLGHnc_004595-RA	BLGH_06149	>10000	0.91	trans	positive
BLGHnc_001260-RB	BLGH_06149	>10000	0.92	trans	positive
BLGHnc_002029-RD	BLGH_06149	>10000	0.9	trans	positive
BLGHnc_003822-RA	BLGH_06149	>10000	0.9	trans	positive
BLGHnc_004458-RE	BLGH_06149	>10000	0.91	trans	positive
BLGHnc_000857-RA	BLGH_06151	>10000	0.96	trans	positive
BLGHnc_005579-RA	BLGH_06151	>10000	0.9	trans	positive
BLGHnc_005757-RA	BLGH_06151	>10000	0.92	trans	positive
BLGHnc_003675-RA	BLGH_06151	>10000	0.96	trans	positive
BLGHnc_004671-RA	BLGH_06151	>10000	0.9	trans	positive
BLGHnc_002700-RA	BLGH_06151	>10000	0.95	trans	positive
BLGHnc_002892-RA	BLGH_06151	>10000	0.92	trans	positive
BLGHnc_002928-RA	BLGH_06151	>10000	0.93	trans	positive
BLGHnc_003513-RB	BLGH_06151	>10000	0.93	trans	positive
BLGHnc_000247-RA	BLGH_06151	>10000	0.92	trans	positive
BLGHnc_002515-RI	BLGH_06153	>10000	0.92	trans	positive
BLGHnc_001061-RA	BLGH_06153	>10000	0.92	trans	positive
BLGHnc_001260-RB	BLGH_06153	>10000	0.93	trans	positive
BLGHnc_004669-RD	BLGH_06153	>10000	0.91	trans	positive
BLGHnc_003822-RA	BLGH_06153	>10000	0.95	trans	positive
BLGHnc_001704-RA	BLGH_06153	>10000	0.9	trans	positive
BLGHnc_003908-RA	BLGH_06161	>10000	0.93	trans	positive
BLGHnc_003131-RA	BLGH_06161	>10000	0.91	trans	positive
BLGHnc_002765-RA	BLGH_06161	>10000	0.92	trans	positive
BLGHnc_003363-RA	BLGH_06161	>10000	0.91	trans	positive
BLGHnc_002515-RI	BLGH_06168	>10000	0.95	trans	positive
BLGHnc_001061-RA	BLGH_06168	>10000	0.94	trans	positive
BLGHnc_004669-RD	BLGH_06168	>10000	0.9	trans	positive
BLGHnc_003790-RA	BLGH_06168	>10000	0.91	trans	positive
BLGHnc_004834-RD	BLGH_06168	>10000	0.9	trans	positive
BLGHnc_003284-RB	BLGH_06168	>10000	0.93	trans	positive
BLGHnc_005512-RB	BLGH_06168	>10000	0.91	trans	positive
BLGHnc_004458-RE	BLGH_06168	>10000	0.91	trans	positive
BLGHnc_003603-RA	BLGH_06175	>10000	0.91	trans	positive
BLGHnc_004420-RA	BLGH_06175	>10000	0.93	trans	positive
BLGHnc_001099-RA	BLGH_06182	>10000	-0.91	trans	negative
BLGHnc_002097-RB	BLGH_06182	>10000	-0.94	trans	negative
BLGHnc_003318-RA	BLGH_06184	>10000	0.91	trans	positive
BLGHnc_002823-RA	BLGH_06186	>10000	0.95	trans	positive
BLGHnc_005013-RA	BLGH_06186	>10000	0.91	trans	positive
BLGHnc_005076-RA	BLGH_06186	>10000	0.92	trans	positive
BLGHnc_002184-RA	BLGH_06198	>10000	0.91	trans	positive
BLGHnc_000532-RB	BLGH_06202	>10000	0.91	trans	positive
BLGHnc_000774-RA	BLGH_06202	>10000	0.94	trans	positive
BLGHnc_000150-RA	BLGH_06202	>10000	0.9	trans	positive
BLGHnc_003174-RA	BLGH_06202	>10000	0.95	trans	positive
BLGHnc_005249-RA	BLGH_06202	>10000	0.95	trans	positive
BLGHnc_003603-RA	BLGH_06202	>10000	0.9	trans	positive
BLGHnc_004306-RA	BLGH_06202	>10000	0.91	trans	positive
BLGHnc_003806-RA	BLGH_06202	>10000	0.91	trans	positive
BLGHnc_004877-RA	BLGH_06202	>10000	0.91	trans	positive
BLGHnc_002901-RA	BLGH_06202	>10000	0.95	trans	positive
BLGHnc_005181-RA	BLGH_06202	>10000	0.94	trans	positive
BLGHnc_005094-RA	BLGH_06202	>10000	0.94	trans	positive
BLGHnc_003579-RB	BLGH_07022	>10000	0.92	trans	positive
BLGHnc_000857-RA	BLGH_07023	>10000	0.92	trans	positive
BLGHnc_004320-RA	BLGH_07023	>10000	0.91	trans	positive
BLGHnc_005757-RA	BLGH_07023	>10000	0.97	trans	positive
BLGHnc_004708-RA	BLGH_07023	>10000	0.91	trans	positive
BLGHnc_003675-RA	BLGH_07023	>10000	0.94	trans	positive
BLGHnc_004671-RA	BLGH_07023	>10000	0.96	trans	positive
BLGHnc_003752-RA	BLGH_07023	>10000	0.92	trans	positive
BLGHnc_002700-RA	BLGH_07023	>10000	0.91	trans	positive
BLGHnc_002892-RA	BLGH_07023	>10000	0.95	trans	positive
BLGHnc_003513-RB	BLGH_07023	>10000	0.92	trans	positive
BLGHnc_000550-RA	BLGH_07023	>10000	0.93	trans	positive
BLGHnc_002173-RA	BLGH_07023	>10000	0.91	trans	positive
BLGHnc_003505-RA	BLGH_02008	>10000	0.94	trans	positive
BLGHnc_002097-RB	BLGH_02013	>10000	-0.92	trans	negative
BLGHnc_005538-RA	BLGH_02013	>10000	-0.9	trans	negative
BLGHnc_001199-RA	BLGH_02010	>10000	0.91	trans	positive
BLGHnc_002097-RB	BLGH_02011	>10000	-0.91	trans	negative
BLGHnc_003908-RA	BLGH_02032	>10000	0.94	trans	positive
BLGHnc_004595-RA	BLGH_02032	>10000	0.91	trans	positive
BLGHnc_003131-RA	BLGH_02032	>10000	0.93	trans	positive
BLGHnc_001570-RA	BLGH_02032	>10000	0.94	trans	positive
BLGHnc_003699-RB	BLGH_02032	>10000	0.91	trans	positive
BLGHnc_003980-RA	BLGH_02032	>10000	0.9	trans	positive
BLGHnc_004029-RB	BLGH_02032	>10000	0.91	trans	positive
BLGHnc_004110-RA	BLGH_02032	>10000	0.95	trans	positive
BLGHnc_003776-RA	BLGH_02032	>10000	0.92	trans	positive
BLGHnc_003812-RA	BLGH_02032	>10000	0.94	trans	positive
BLGHnc_002765-RA	BLGH_02032	>10000	0.91	trans	positive
BLGHnc_003501-RB	BLGH_02030	>10000	0.96	trans	positive
BLGHnc_001166-RA	BLGH_02031	>10000	0.91	trans	positive
BLGHnc_003699-RB	BLGH_02031	>10000	0.91	trans	positive
BLGHnc_004110-RA	BLGH_02031	>10000	0.92	trans	positive
BLGHnc_003812-RA	BLGH_02031	>10000	0.94	trans	positive
BLGHnc_002982-RB	BLGH_02031	>10000	0.9	trans	positive
BLGHnc_003943-RB	BLGH_02034	>10000	0.92	trans	positive
BLGHnc_004595-RA	BLGH_02044	>10000	0.95	trans	positive
BLGHnc_003118-RB	BLGH_02044	>10000	0.94	trans	positive
BLGHnc_003131-RA	BLGH_02044	>10000	0.9	trans	positive
BLGHnc_001274-RB	BLGH_02044	>10000	0.94	trans	positive
BLGHnc_003980-RA	BLGH_02044	>10000	0.91	trans	positive
BLGHnc_004110-RA	BLGH_02044	>10000	0.9	trans	positive
BLGHnc_003806-RA	BLGH_02044	>10000	0.91	trans	positive
BLGHnc_003830-RA	BLGH_02044	>10000	0.95	trans	positive
BLGHnc_002765-RA	BLGH_02044	>10000	0.92	trans	positive
BLGHnc_004458-RE	BLGH_02044	>10000	0.91	trans	positive
BLGHnc_004493-RA	BLGH_02044	>10000	0.91	trans	positive
BLGHnc_002515-RI	BLGH_02049	>10000	0.9	trans	positive
BLGHnc_003701-RB	BLGH_02049	>10000	0.93	trans	positive
BLGHnc_001560-RB	BLGH_02050	>10000	0.9	trans	positive
BLGHnc_005415-RB	BLGH_02050	>10000	0.93	trans	positive
BLGHnc_003579-RB	BLGH_02050	>10000	0.92	trans	positive
BLGHnc_005205-RB	BLGH_02050	>10000	0.9	trans	positive
BLGHnc_005114-RB	BLGH_02052	>10000	-0.9	trans	negative
BLGHnc_004854-RA	BLGH_02051	>10000	0.93	trans	positive
BLGHnc_002125-RA	BLGH_02055	>10000	0.91	trans	positive
BLGHnc_000810-RB	BLGH_02056	>10000	-0.91	trans	negative
BLGHnc_000857-RA	BLGH_02057	>10000	0.9	trans	positive
BLGHnc_004320-RA	BLGH_02057	>10000	0.93	trans	positive
BLGHnc_003517-RA	BLGH_02057	>10000	0.92	trans	positive
BLGHnc_005757-RA	BLGH_02057	>10000	0.93	trans	positive
BLGHnc_003675-RA	BLGH_02057	>10000	0.95	trans	positive
BLGHnc_004671-RA	BLGH_02057	>10000	0.9	trans	positive
BLGHnc_003752-RA	BLGH_02057	>10000	0.91	trans	positive
BLGHnc_004878-RA	BLGH_02057	>10000	0.92	trans	positive
BLGHnc_002700-RA	BLGH_02057	>10000	0.92	trans	positive
BLGHnc_003513-RB	BLGH_02057	>10000	0.95	trans	positive
BLGHnc_002173-RA	BLGH_02057	>10000	0.92	trans	positive
BLGHnc_004194-RA	BLGH_02062	>10000	0.91	trans	positive
BLGHnc_002635-RB	BLGH_02062	>10000	0.91	trans	positive
BLGHnc_002863-RB	BLGH_02062	>10000	0.92	trans	positive
BLGHnc_003365-RA	BLGH_02062	>10000	0.91	trans	positive
BLGHnc_003385-RD	BLGH_02062	>10000	0.9	trans	positive
BLGHnc_000648-RD	BLGH_02066	>10000	0.93	trans	positive
BLGHnc_000769-RC	BLGH_02066	>10000	0.93	trans	positive
BLGHnc_002515-RI	BLGH_02066	>10000	0.9	trans	positive
BLGHnc_004595-RA	BLGH_02066	>10000	0.94	trans	positive
BLGHnc_001061-RA	BLGH_02066	>10000	0.91	trans	positive
BLGHnc_001093-RA	BLGH_02066	>10000	0.92	trans	positive
BLGHnc_001166-RA	BLGH_02066	>10000	0.93	trans	positive
BLGHnc_004669-RD	BLGH_02066	>10000	0.91	trans	positive
BLGHnc_005084-RB	BLGH_02066	>10000	0.92	trans	positive
BLGHnc_000709-RA	BLGH_02071	>10000	0.92	trans	positive
BLGHnc_004983-RA	BLGH_02070	>10000	0.9	trans	positive
BLGHnc_002097-RB	BLGH_02077	>10000	-0.91	trans	negative
BLGHnc_004143-RA	BLGH_02077	>10000	-0.91	trans	negative
BLGHnc_002097-RB	BLGH_02078	>10000	-0.91	trans	negative
BLGHnc_003584-RA	BLGH_02080	>10000	0.91	trans	positive
BLGHnc_002029-RD	BLGH_02080	>10000	0.97	trans	positive
BLGHnc_003579-RB	BLGH_02082	>10000	0.94	trans	positive
BLGHnc_004073-RA	BLGH_02082	>10000	0.91	trans	positive
BLGHnc_005205-RB	BLGH_02082	>10000	0.92	trans	positive
BLGHnc_004910-RA	BLGH_02086	>10000	0.9	trans	positive
BLGHnc_005690-RA	BLGH_02089	>10000	0.92	trans	positive
BLGHnc_004927-RB	BLGH_02089	>10000	0.9	trans	positive
BLGHnc_003977-RA	BLGH_02110	>10000	0.92	trans	positive
BLGHnc_003450-RA	BLGH_02110	>10000	0.91	trans	positive
BLGHnc_002362-RA	BLGH_02110	>10000	0.92	trans	positive
BLGHnc_000995-RA	BLGH_02109	>10000	0.9	trans	positive
BLGHnc_005163-RA	BLGH_02109	>10000	0.9	trans	positive
BLGHnc_005538-RA	BLGH_02114	>10000	-0.9	trans	negative
BLGHnc_001401-RA	BLGH_02117	>10000	0.92	trans	positive
BLGHnc_003946-RC	BLGH_02120	>10000	0.93	trans	positive
BLGHnc_001659-RA	BLGH_02120	>10000	0.92	trans	positive
BLGHnc_002093-RA	BLGH_02119	>10000	0.93	trans	positive
BLGHnc_003579-RB	BLGH_02122	>10000	0.91	trans	positive
BLGHnc_004073-RA	BLGH_02122	>10000	0.91	trans	positive
BLGHnc_002797-RA	BLGH_02130	>10000	0.91	trans	positive
BLGHnc_002184-RA	BLGH_02130	>10000	0.94	trans	positive
BLGHnc_001135-RA	BLGH_02135	>10000	0.92	trans	positive
BLGHnc_004110-RA	BLGH_02135	>10000	0.9	trans	positive
BLGHnc_003284-RB	BLGH_02138	>10000	0.9	trans	positive
BLGHnc_005415-RB	BLGH_02136	>10000	0.92	trans	positive
BLGHnc_000836-RA	BLGH_02141	>10000	0.92	trans	positive
BLGHnc_000857-RA	BLGH_02144	>10000	0.94	trans	positive
BLGHnc_004320-RA	BLGH_02144	>10000	0.94	trans	positive
BLGHnc_004105-RB	BLGH_02144	>10000	0.9	trans	positive
BLGHnc_003517-RA	BLGH_02144	>10000	0.92	trans	positive
BLGHnc_005757-RA	BLGH_02144	>10000	0.97	trans	positive
BLGHnc_004708-RA	BLGH_02144	>10000	0.92	trans	positive
BLGHnc_003675-RA	BLGH_02144	>10000	0.98	trans	positive
BLGHnc_004671-RA	BLGH_02144	>10000	0.97	trans	positive
BLGHnc_003752-RA	BLGH_02144	>10000	0.96	trans	positive
BLGHnc_004878-RA	BLGH_02144	>10000	0.92	trans	positive
BLGHnc_002595-RA	BLGH_02144	>10000	0.9	trans	positive
BLGHnc_002700-RA	BLGH_02144	>10000	0.95	trans	positive
BLGHnc_002892-RA	BLGH_02144	>10000	0.95	trans	positive
BLGHnc_005166-RD	BLGH_02144	>10000	0.93	trans	positive
BLGHnc_003513-RB	BLGH_02144	>10000	0.94	trans	positive
BLGHnc_000550-RA	BLGH_02144	>10000	0.91	trans	positive
BLGHnc_000308-RA	BLGH_02144	>10000	0.9	trans	positive
BLGHnc_002173-RA	BLGH_02144	>10000	0.96	trans	positive
BLGHnc_004714-RA	BLGH_02142	>10000	0.9	trans	positive
BLGHnc_004733-RA	BLGH_02142	>10000	0.91	trans	positive
BLGHnc_000532-RB	BLGH_02148	>10000	0.93	trans	positive
BLGHnc_000127-RA	BLGH_02148	>10000	0.91	trans	positive
BLGHnc_003174-RA	BLGH_02148	>10000	0.96	trans	positive
BLGHnc_003250-RA	BLGH_02148	>10000	0.94	trans	positive
BLGHnc_005249-RA	BLGH_02148	>10000	0.94	trans	positive
BLGHnc_001274-RB	BLGH_02148	>10000	0.96	trans	positive
BLGHnc_003790-RA	BLGH_02148	>10000	0.9	trans	positive
BLGHnc_003806-RA	BLGH_02148	>10000	0.94	trans	positive
BLGHnc_004877-RA	BLGH_02148	>10000	0.93	trans	positive
BLGHnc_005181-RA	BLGH_02148	>10000	0.96	trans	positive
BLGHnc_003407-RB	BLGH_02148	>10000	0.92	trans	positive
BLGHnc_003526-RA	BLGH_02148	>10000	0.91	trans	positive
BLGHnc_005512-RB	BLGH_02148	>10000	0.92	trans	positive
BLGHnc_005094-RA	BLGH_02148	>10000	0.95	trans	positive
BLGHnc_001647-RA	BLGH_02152	>10000	0.9	trans	positive
BLGHnc_005023-RC	BLGH_02152	>10000	0.9	trans	positive
BLGHnc_005164-RA	BLGH_02152	>10000	0.9	trans	positive
BLGHnc_000489-RC	BLGH_02154	>10000	0.92	trans	positive
BLGHnc_000769-RC	BLGH_02154	>10000	0.91	trans	positive
BLGHnc_000150-RA	BLGH_02154	>10000	0.94	trans	positive
BLGHnc_003174-RA	BLGH_02154	>10000	0.9	trans	positive
BLGHnc_004282-RA	BLGH_02154	>10000	0.91	trans	positive
BLGHnc_003584-RA	BLGH_02154	>10000	0.91	trans	positive
BLGHnc_004306-RA	BLGH_02154	>10000	0.96	trans	positive
BLGHnc_004834-RD	BLGH_02154	>10000	0.93	trans	positive
BLGHnc_002901-RA	BLGH_02154	>10000	0.92	trans	positive
BLGHnc_002966-RA	BLGH_02154	>10000	0.95	trans	positive
BLGHnc_005955-RA	BLGH_02154	>10000	0.93	trans	positive
BLGHnc_005641-RA	BLGH_02154	>10000	0.91	trans	positive
BLGHnc_005642-RD	BLGH_02154	>10000	0.91	trans	positive
BLGHnc_005094-RA	BLGH_02154	>10000	0.91	trans	positive
BLGHnc_000809-RA	BLGH_02158	>10000	0.91	trans	positive
BLGHnc_005249-RA	BLGH_02158	>10000	0.91	trans	positive
BLGHnc_004074-RA	BLGH_02158	>10000	0.9	trans	positive
BLGHnc_001568-RA	BLGH_02161	>10000	0.91	trans	positive
BLGHnc_002184-RA	BLGH_02178	>10000	0.93	trans	positive
BLGHnc_003548-RA	BLGH_02190	>10000	0.91	trans	positive
BLGHnc_004812-RA	BLGH_02193	>10000	0.91	trans	positive
BLGHnc_000857-RA	BLGH_02201	>10000	0.92	trans	positive
BLGHnc_003675-RA	BLGH_02201	>10000	0.94	trans	positive
BLGHnc_004878-RA	BLGH_02201	>10000	0.91	trans	positive
BLGHnc_002700-RA	BLGH_02201	>10000	0.91	trans	positive
BLGHnc_002928-RA	BLGH_02201	>10000	0.92	trans	positive
BLGHnc_003513-RB	BLGH_02201	>10000	0.96	trans	positive
BLGHnc_000247-RA	BLGH_02201	>10000	0.91	trans	positive
BLGHnc_000857-RA	BLGH_02203	>10000	0.95	trans	positive
BLGHnc_004320-RA	BLGH_02203	>10000	0.94	trans	positive
BLGHnc_003517-RA	BLGH_02203	>10000	0.91	trans	positive
BLGHnc_005757-RA	BLGH_02203	>10000	0.96	trans	positive
BLGHnc_003675-RA	BLGH_02203	>10000	0.98	trans	positive
BLGHnc_004671-RA	BLGH_02203	>10000	0.93	trans	positive
BLGHnc_003752-RA	BLGH_02203	>10000	0.97	trans	positive
BLGHnc_002700-RA	BLGH_02203	>10000	0.97	trans	positive
BLGHnc_002892-RA	BLGH_02203	>10000	0.94	trans	positive
BLGHnc_005166-RD	BLGH_02203	>10000	0.94	trans	positive
BLGHnc_003513-RB	BLGH_02203	>10000	0.93	trans	positive
BLGHnc_002173-RA	BLGH_02203	>10000	0.97	trans	positive
BLGHnc_004072-RA	BLGH_02204	>10000	0.9	trans	positive
BLGHnc_004708-RA	BLGH_02204	>10000	0.91	trans	positive
BLGHnc_003675-RA	BLGH_02204	>10000	0.91	trans	positive
BLGHnc_003693-RC	BLGH_02204	>10000	0.94	trans	positive
BLGHnc_004671-RA	BLGH_02204	>10000	0.92	trans	positive
BLGHnc_004878-RA	BLGH_02204	>10000	0.91	trans	positive
BLGHnc_002595-RA	BLGH_02204	>10000	0.91	trans	positive
BLGHnc_002928-RA	BLGH_02204	>10000	0.92	trans	positive
BLGHnc_003513-RB	BLGH_02204	>10000	0.98	trans	positive
BLGHnc_000550-RA	BLGH_02204	>10000	0.95	trans	positive
BLGHnc_000857-RA	BLGH_02202	>10000	0.94	trans	positive
BLGHnc_005757-RA	BLGH_02202	>10000	0.92	trans	positive
BLGHnc_003675-RA	BLGH_02202	>10000	0.92	trans	positive
BLGHnc_004671-RA	BLGH_02202	>10000	0.93	trans	positive
BLGHnc_002892-RA	BLGH_02202	>10000	0.91	trans	positive
BLGHnc_003513-RB	BLGH_02202	>10000	0.96	trans	positive
BLGHnc_000550-RA	BLGH_02202	>10000	0.93	trans	positive
BLGHnc_000857-RA	BLGH_02205	>10000	0.93	trans	positive
BLGHnc_004320-RA	BLGH_02205	>10000	0.91	trans	positive
BLGHnc_005579-RA	BLGH_02205	>10000	0.91	trans	positive
BLGHnc_005757-RA	BLGH_02205	>10000	0.94	trans	positive
BLGHnc_003675-RA	BLGH_02205	>10000	0.95	trans	positive
BLGHnc_003693-RC	BLGH_02205	>10000	0.92	trans	positive
BLGHnc_004671-RA	BLGH_02205	>10000	0.95	trans	positive
BLGHnc_003752-RA	BLGH_02205	>10000	0.9	trans	positive
BLGHnc_004878-RA	BLGH_02205	>10000	0.93	trans	positive
BLGHnc_002595-RA	BLGH_02205	>10000	0.92	trans	positive
BLGHnc_002700-RA	BLGH_02205	>10000	0.9	trans	positive
BLGHnc_002892-RA	BLGH_02205	>10000	0.94	trans	positive
BLGHnc_002928-RA	BLGH_02205	>10000	0.9	trans	positive
BLGHnc_003513-RB	BLGH_02205	>10000	0.97	trans	positive
BLGHnc_000550-RA	BLGH_02205	>10000	0.96	trans	positive
BLGHnc_002173-RA	BLGH_02205	>10000	0.9	trans	positive
BLGHnc_000857-RA	BLGH_02207	>10000	0.95	trans	positive
BLGHnc_004072-RA	BLGH_02207	>10000	0.9	trans	positive
BLGHnc_005757-RA	BLGH_02207	>10000	0.93	trans	positive
BLGHnc_003675-RA	BLGH_02207	>10000	0.93	trans	positive
BLGHnc_004671-RA	BLGH_02207	>10000	0.93	trans	positive
BLGHnc_002700-RA	BLGH_02207	>10000	0.93	trans	positive
BLGHnc_002892-RA	BLGH_02207	>10000	0.94	trans	positive
BLGHnc_000857-RA	BLGH_02206	>10000	0.95	trans	positive
BLGHnc_004320-RA	BLGH_02206	>10000	0.9	trans	positive
BLGHnc_005757-RA	BLGH_02206	>10000	0.96	trans	positive
BLGHnc_003675-RA	BLGH_02206	>10000	0.96	trans	positive
BLGHnc_004671-RA	BLGH_02206	>10000	0.96	trans	positive
BLGHnc_003752-RA	BLGH_02206	>10000	0.94	trans	positive
BLGHnc_002700-RA	BLGH_02206	>10000	0.93	trans	positive
BLGHnc_002892-RA	BLGH_02206	>10000	0.95	trans	positive
BLGHnc_005166-RD	BLGH_02206	>10000	0.92	trans	positive
BLGHnc_003513-RB	BLGH_02206	>10000	0.94	trans	positive
BLGHnc_002173-RA	BLGH_02206	>10000	0.93	trans	positive
BLGHnc_002097-RB	BLGH_02211	>10000	-0.91	trans	negative
BLGHnc_002097-RB	BLGH_02223	>10000	-0.9	trans	negative
BLGHnc_005538-RA	BLGH_02223	>10000	-0.91	trans	negative
BLGHnc_000769-RC	BLGH_02230	>10000	0.91	trans	positive
BLGHnc_002515-RI	BLGH_02230	>10000	0.91	trans	positive
BLGHnc_004595-RA	BLGH_02230	>10000	0.93	trans	positive
BLGHnc_001570-RA	BLGH_02230	>10000	0.92	trans	positive
BLGHnc_003980-RA	BLGH_02230	>10000	0.95	trans	positive
BLGHnc_003830-RA	BLGH_02230	>10000	0.91	trans	positive
BLGHnc_002765-RA	BLGH_02230	>10000	0.95	trans	positive
BLGHnc_005181-RA	BLGH_02230	>10000	0.93	trans	positive
BLGHnc_005512-RB	BLGH_02230	>10000	0.9	trans	positive
BLGHnc_004458-RE	BLGH_02230	>10000	0.95	trans	positive
BLGHnc_005084-RB	BLGH_02230	>10000	0.92	trans	positive
BLGHnc_000857-RA	BLGH_02240	>10000	0.91	trans	positive
BLGHnc_003022-RB	BLGH_02240	>10000	0.93	trans	positive
BLGHnc_003675-RA	BLGH_02240	>10000	0.92	trans	positive
BLGHnc_003693-RC	BLGH_02240	>10000	0.92	trans	positive
BLGHnc_004878-RA	BLGH_02240	>10000	0.94	trans	positive
BLGHnc_002595-RA	BLGH_02240	>10000	0.93	trans	positive
BLGHnc_002928-RA	BLGH_02240	>10000	0.94	trans	positive
BLGHnc_003513-RB	BLGH_02240	>10000	0.98	trans	positive
BLGHnc_000550-RA	BLGH_02240	>10000	0.9	trans	positive
BLGHnc_000247-RA	BLGH_02240	>10000	0.91	trans	positive
BLGHnc_002662-RB	BLGH_02257	>10000	-0.92	trans	negative
BLGHnc_004706-RA	BLGH_02258	>10000	0.93	trans	positive
BLGHnc_005690-RA	BLGH_02259	>10000	0.94	trans	positive
BLGHnc_001274-RB	BLGH_02259	>10000	0.91	trans	positive
BLGHnc_003526-RA	BLGH_02259	>10000	0.91	trans	positive
BLGHnc_001835-RA	BLGH_02264	>10000	0.91	trans	positive
BLGHnc_004072-RA	BLGH_02264	>10000	0.94	trans	positive
BLGHnc_004560-RA	BLGH_02264	>10000	0.91	trans	positive
BLGHnc_004708-RA	BLGH_02264	>10000	0.9	trans	positive
BLGHnc_003693-RC	BLGH_02264	>10000	0.96	trans	positive
BLGHnc_002595-RA	BLGH_02264	>10000	0.92	trans	positive
BLGHnc_002928-RA	BLGH_02264	>10000	0.95	trans	positive
BLGHnc_003513-RB	BLGH_02264	>10000	0.92	trans	positive
BLGHnc_000550-RA	BLGH_02264	>10000	0.93	trans	positive
BLGHnc_005757-RA	BLGH_02277	>10000	0.91	trans	positive
BLGHnc_003675-RA	BLGH_02277	>10000	0.9	trans	positive
BLGHnc_002700-RA	BLGH_02277	>10000	0.91	trans	positive
BLGHnc_005503-RA	BLGH_02287	>10000	0.9	trans	positive
BLGHnc_002380-RA	BLGH_02293	>10000	0.95	trans	positive
BLGHnc_002311-RA	BLGH_02300	>10000	0.91	trans	positive
BLGHnc_005181-RA	BLGH_02300	>10000	0.92	trans	positive
BLGHnc_005065-RA	BLGH_02300	>10000	0.92	trans	positive
BLGHnc_000712-RA	BLGH_02301	>10000	0.92	trans	positive
BLGHnc_000881-RA	BLGH_02301	>10000	0.93	trans	positive
BLGHnc_004812-RC	BLGH_02301	>10000	0.93	trans	positive
BLGHnc_001645-RA	BLGH_02301	>10000	0.91	trans	positive
BLGHnc_003565-RC	BLGH_02301	>10000	0.93	trans	positive
BLGHnc_002035-RB	BLGH_02301	>10000	0.9	trans	positive
BLGHnc_002863-RB	BLGH_02301	>10000	0.91	trans	positive
BLGHnc_002097-RB	BLGH_02303	>10000	-0.93	trans	negative
BLGHnc_001778-RC	BLGH_02305	>10000	0.94	trans	positive
BLGHnc_003273-RA	BLGH_02305	>10000	0.92	trans	positive
BLGHnc_002074-RB	BLGH_02305	>10000	0.93	trans	positive
BLGHnc_004978-RA	BLGH_02319	>10000	0.91	trans	positive
BLGHnc_004012-RA	BLGH_02319	>10000	0.91	trans	positive
BLGHnc_001099-RA	BLGH_02323	>10000	0.9	trans	positive
BLGHnc_001491-RA	BLGH_02323	>10000	0.91	trans	positive
BLGHnc_000676-RA	BLGH_02329	>10000	0.94	trans	positive
BLGHnc_003957-RA	BLGH_02330	>10000	0.9	trans	positive
BLGHnc_003978-RB	BLGH_02330	>10000	0.91	trans	positive
BLGHnc_000769-RC	BLGH_02330	>10000	0.91	trans	positive
BLGHnc_000127-RA	BLGH_02330	>10000	0.91	trans	positive
BLGHnc_003174-RA	BLGH_02330	>10000	0.92	trans	positive
BLGHnc_005249-RA	BLGH_02330	>10000	0.92	trans	positive
BLGHnc_004714-RA	BLGH_02330	>10000	0.92	trans	positive
BLGHnc_003584-RA	BLGH_02330	>10000	0.91	trans	positive
BLGHnc_002029-RD	BLGH_02330	>10000	0.94	trans	positive
BLGHnc_003806-RA	BLGH_02330	>10000	0.93	trans	positive
BLGHnc_004877-RA	BLGH_02330	>10000	0.94	trans	positive
BLGHnc_005181-RA	BLGH_02330	>10000	0.95	trans	positive
BLGHnc_005512-RB	BLGH_02330	>10000	0.94	trans	positive
BLGHnc_004458-RE	BLGH_02330	>10000	0.93	trans	positive
BLGHnc_005094-RA	BLGH_02330	>10000	0.94	trans	positive
BLGHnc_002515-RI	BLGH_02332	>10000	0.91	trans	positive
BLGHnc_002029-RD	BLGH_02332	>10000	0.95	trans	positive
BLGHnc_005181-RA	BLGH_02332	>10000	0.92	trans	positive
BLGHnc_004458-RE	BLGH_02332	>10000	0.92	trans	positive
BLGHnc_005065-RA	BLGH_02332	>10000	0.92	trans	positive
BLGHnc_003779-RA	BLGH_02336	>10000	0.91	trans	positive
BLGHnc_004458-RE	BLGH_02346	>10000	0.9	trans	positive
BLGHnc_000770-RA	BLGH_02348	>10000	0.9	trans	positive
BLGHnc_001260-RB	BLGH_02348	>10000	0.93	trans	positive
BLGHnc_001276-RA	BLGH_02348	>10000	0.94	trans	positive
BLGHnc_004306-RA	BLGH_02348	>10000	0.92	trans	positive
BLGHnc_004834-RD	BLGH_02348	>10000	0.91	trans	positive
BLGHnc_002966-RA	BLGH_02348	>10000	0.94	trans	positive
BLGHnc_001560-RB	BLGH_02349	>10000	0.91	trans	positive
BLGHnc_005415-RB	BLGH_02349	>10000	0.9	trans	positive
BLGHnc_004026-RB	BLGH_02355	>10000	0.9	trans	positive
BLGHnc_003385-RA	BLGH_02355	>10000	0.94	trans	positive
BLGHnc_002019-RA	BLGH_02356	>10000	0.93	trans	positive
BLGHnc_002797-RA	BLGH_02356	>10000	0.9	trans	positive
BLGHnc_005596-RB	BLGH_02354	>10000	0.92	trans	positive
BLGHnc_003464-RB	BLGH_02354	>10000	0.91	trans	positive
BLGHnc_003141-RA	BLGH_02378	>10000	0.92	trans	positive
BLGHnc_003430-RA	BLGH_02378	>10000	0.92	trans	positive
BLGHnc_005757-RA	BLGH_02378	>10000	0.9	trans	positive
BLGHnc_004708-RA	BLGH_02378	>10000	0.98	trans	positive
BLGHnc_003675-RA	BLGH_02378	>10000	0.9	trans	positive
BLGHnc_004671-RA	BLGH_02378	>10000	0.95	trans	positive
BLGHnc_003579-RB	BLGH_02391	>10000	0.95	trans	positive
BLGHnc_004073-RA	BLGH_02391	>10000	0.94	trans	positive
BLGHnc_000770-RA	BLGH_02393	>10000	0.93	trans	positive
BLGHnc_001166-RA	BLGH_02393	>10000	0.92	trans	positive
BLGHnc_001276-RA	BLGH_02393	>10000	0.9	trans	positive
BLGHnc_004669-RD	BLGH_02393	>10000	0.93	trans	positive
BLGHnc_004834-RD	BLGH_02393	>10000	0.9	trans	positive
BLGHnc_002966-RA	BLGH_02393	>10000	0.91	trans	positive
BLGHnc_005757-RA	BLGH_02394	>10000	0.9	trans	positive
BLGHnc_004708-RA	BLGH_02394	>10000	0.98	trans	positive
BLGHnc_003675-RA	BLGH_02394	>10000	0.91	trans	positive
BLGHnc_001846-RB	BLGH_02394	>10000	0.91	trans	positive
BLGHnc_004671-RA	BLGH_02394	>10000	0.96	trans	positive
BLGHnc_000770-RA	BLGH_02396	>10000	0.9	trans	positive
BLGHnc_001704-RA	BLGH_02396	>10000	0.91	trans	positive
BLGHnc_002592-RA	BLGH_02396	>10000	0.91	trans	positive
BLGHnc_001113-RA	BLGH_02395	>10000	0.9	trans	positive
BLGHnc_005023-RA	BLGH_02404	>10000	0.91	trans	positive
BLGHnc_005786-RA	BLGH_02404	>10000	0.92	trans	positive
BLGHnc_004787-RA	BLGH_02409	>10000	0.91	trans	positive
BLGHnc_000127-RA	BLGH_02417	>10000	0.92	trans	positive
BLGHnc_002311-RA	BLGH_02417	>10000	0.94	trans	positive
BLGHnc_001010-RA	BLGH_02417	>10000	0.93	trans	positive
BLGHnc_001070-RA	BLGH_02417	>10000	0.92	trans	positive
BLGHnc_001570-RA	BLGH_02417	>10000	0.92	trans	positive
BLGHnc_003790-RA	BLGH_02417	>10000	0.9	trans	positive
BLGHnc_004877-RA	BLGH_02417	>10000	0.92	trans	positive
BLGHnc_005181-RA	BLGH_02417	>10000	0.95	trans	positive
BLGHnc_005076-RA	BLGH_02417	>10000	0.91	trans	positive
BLGHnc_005084-RB	BLGH_02417	>10000	0.93	trans	positive
BLGHnc_004041-RB	BLGH_02421	>10000	-0.91	trans	negative
BLGHnc_005815-RA	BLGH_02421	>10000	-0.92	trans	negative
BLGHnc_002097-RB	BLGH_02422	>10000	-0.95	trans	negative
BLGHnc_005538-RA	BLGH_02422	>10000	-0.92	trans	negative
BLGHnc_003978-RB	BLGH_02424	>10000	0.93	trans	positive
BLGHnc_000532-RB	BLGH_02424	>10000	0.93	trans	positive
BLGHnc_000809-RA	BLGH_02424	>10000	0.94	trans	positive
BLGHnc_000150-RA	BLGH_02424	>10000	0.93	trans	positive
BLGHnc_000345-RA	BLGH_02424	>10000	0.93	trans	positive
BLGHnc_003174-RA	BLGH_02424	>10000	0.93	trans	positive
BLGHnc_005249-RA	BLGH_02424	>10000	0.96	trans	positive
BLGHnc_005272-RA	BLGH_02424	>10000	0.91	trans	positive
BLGHnc_004714-RA	BLGH_02424	>10000	0.91	trans	positive
BLGHnc_004812-RC	BLGH_02424	>10000	0.91	trans	positive
BLGHnc_001274-RB	BLGH_02424	>10000	0.91	trans	positive
BLGHnc_001352-RF	BLGH_02424	>10000	0.92	trans	positive
BLGHnc_001637-RA	BLGH_02424	>10000	0.92	trans	positive
BLGHnc_002832-RA	BLGH_02424	>10000	0.92	trans	positive
BLGHnc_002901-RA	BLGH_02424	>10000	0.9	trans	positive
BLGHnc_003464-RB	BLGH_02424	>10000	0.93	trans	positive
BLGHnc_004493-RB	BLGH_02424	>10000	0.9	trans	positive
BLGHnc_005094-RA	BLGH_02424	>10000	0.95	trans	positive
BLGHnc_000857-RA	BLGH_02435	>10000	0.94	trans	positive
BLGHnc_004072-RA	BLGH_02435	>10000	0.93	trans	positive
BLGHnc_005757-RA	BLGH_02435	>10000	0.95	trans	positive
BLGHnc_004708-RA	BLGH_02435	>10000	0.94	trans	positive
BLGHnc_003675-RA	BLGH_02435	>10000	0.96	trans	positive
BLGHnc_003693-RC	BLGH_02435	>10000	0.92	trans	positive
BLGHnc_004671-RA	BLGH_02435	>10000	0.97	trans	positive
BLGHnc_004878-RA	BLGH_02435	>10000	0.91	trans	positive
BLGHnc_002595-RA	BLGH_02435	>10000	0.91	trans	positive
BLGHnc_002700-RA	BLGH_02435	>10000	0.92	trans	positive
BLGHnc_002892-RA	BLGH_02435	>10000	0.94	trans	positive
BLGHnc_002928-RA	BLGH_02435	>10000	0.94	trans	positive
BLGHnc_003513-RB	BLGH_02435	>10000	0.96	trans	positive
BLGHnc_000550-RA	BLGH_02435	>10000	0.94	trans	positive
BLGHnc_000247-RA	BLGH_02435	>10000	0.91	trans	positive
BLGHnc_000833-RA	BLGH_02446	>10000	0.9	trans	positive
BLGHnc_000372-RC	BLGH_02446	>10000	0.91	trans	positive
BLGHnc_005872-RA	BLGH_02446	>10000	0.92	trans	positive
BLGHnc_002097-RB	BLGH_02445	>10000	-0.9	trans	negative
BLGHnc_004031-RA	BLGH_02452	>10000	0.93	trans	positive
BLGHnc_005538-RA	BLGH_02452	>10000	0.91	trans	positive
BLGHnc_000810-RB	BLGH_02452	>10000	-0.91	trans	negative
BLGHnc_001673-RA	BLGH_02454	>10000	0.91	trans	positive
BLGHnc_003978-RB	BLGH_02465	>10000	0.92	trans	positive
BLGHnc_000712-RA	BLGH_02465	>10000	0.93	trans	positive
BLGHnc_004285-RA	BLGH_02465	>10000	0.92	trans	positive
BLGHnc_003565-RC	BLGH_02465	>10000	0.93	trans	positive
BLGHnc_005585-RA	BLGH_02465	>10000	0.92	trans	positive
BLGHnc_003530-RC	BLGH_02465	>10000	0.93	trans	positive
BLGHnc_004493-RB	BLGH_02465	>10000	0.94	trans	positive
BLGHnc_000371-RA	BLGH_02470	>10000	0.91	trans	positive
BLGHnc_002515-RI	BLGH_02470	>10000	0.93	trans	positive
BLGHnc_004458-RE	BLGH_02470	>10000	0.9	trans	positive
BLGHnc_000805-RA	BLGH_02471	>10000	0.9	trans	positive
BLGHnc_001061-RA	BLGH_02471	>10000	0.95	trans	positive
BLGHnc_003477-RA	BLGH_02471	>10000	0.92	trans	positive
BLGHnc_005084-RB	BLGH_02471	>10000	0.92	trans	positive
BLGHnc_000881-RA	BLGH_02472	>10000	0.91	trans	positive
BLGHnc_002450-RA	BLGH_02472	>10000	0.93	trans	positive
BLGHnc_004912-RA	BLGH_02472	>10000	0.9	trans	positive
BLGHnc_002959-RA	BLGH_02472	>10000	0.93	trans	positive
BLGHnc_005526-RB	BLGH_02472	>10000	0.9	trans	positive
BLGHnc_004541-RB	BLGH_02472	>10000	0.9	trans	positive
BLGHnc_003957-RA	BLGH_02473	>10000	0.93	trans	positive
BLGHnc_000127-RA	BLGH_02473	>10000	0.96	trans	positive
BLGHnc_004595-RA	BLGH_02473	>10000	0.93	trans	positive
BLGHnc_001570-RA	BLGH_02473	>10000	0.94	trans	positive
BLGHnc_003980-RA	BLGH_02473	>10000	0.93	trans	positive
BLGHnc_003806-RA	BLGH_02473	>10000	0.93	trans	positive
BLGHnc_004877-RA	BLGH_02473	>10000	0.97	trans	positive
BLGHnc_005181-RA	BLGH_02473	>10000	0.95	trans	positive
BLGHnc_005229-RA	BLGH_02473	>10000	0.9	trans	positive
BLGHnc_003407-RB	BLGH_02473	>10000	0.91	trans	positive
BLGHnc_005065-RA	BLGH_02473	>10000	0.92	trans	positive
BLGHnc_005094-RA	BLGH_02473	>10000	0.91	trans	positive
BLGHnc_002097-RB	BLGH_02474	>10000	-0.94	trans	negative
BLGHnc_004041-RB	BLGH_02474	>10000	-0.92	trans	negative
BLGHnc_005815-RA	BLGH_02474	>10000	-0.91	trans	negative
BLGHnc_002097-RB	BLGH_02475	>10000	-0.93	trans	negative
BLGHnc_000810-RB	BLGH_02484	>10000	-0.92	trans	negative
BLGHnc_003118-RB	BLGH_02488	>10000	0.92	trans	positive
BLGHnc_000770-RA	BLGH_02491	>10000	0.91	trans	positive
BLGHnc_001778-RC	BLGH_02491	>10000	0.91	trans	positive
BLGHnc_002650-RA	BLGH_02491	>10000	0.92	trans	positive
BLGHnc_003273-RA	BLGH_02491	>10000	0.93	trans	positive
BLGHnc_001704-RA	BLGH_02491	>10000	0.92	trans	positive
BLGHnc_002077-RA	BLGH_02491	>10000	0.91	trans	positive
BLGHnc_002103-RA	BLGH_02491	>10000	0.96	trans	positive
BLGHnc_002592-RA	BLGH_02491	>10000	0.9	trans	positive
BLGHnc_005931-RA	BLGH_02491	>10000	0.94	trans	positive
BLGHnc_002579-RA	BLGH_02491	>10000	0.92	trans	positive
BLGHnc_005731-RA	BLGH_02496	>10000	0.93	trans	positive
BLGHnc_000857-RA	BLGH_02500	>10000	0.91	trans	positive
BLGHnc_002631-RA	BLGH_02500	>10000	0.91	trans	positive
BLGHnc_003675-RA	BLGH_02500	>10000	0.92	trans	positive
BLGHnc_002928-RA	BLGH_02500	>10000	0.91	trans	positive
BLGHnc_003513-RB	BLGH_02500	>10000	0.95	trans	positive
BLGHnc_000550-RA	BLGH_02500	>10000	0.91	trans	positive
BLGHnc_004002-RA	BLGH_02499	>10000	0.91	trans	positive
BLGHnc_002823-RA	BLGH_02499	>10000	0.9	trans	positive
BLGHnc_005013-RA	BLGH_02499	>10000	0.91	trans	positive
BLGHnc_005690-RA	BLGH_02505	>10000	0.9	trans	positive
BLGHnc_000809-RA	BLGH_02505	>10000	0.9	trans	positive
BLGHnc_005249-RA	BLGH_02505	>10000	0.94	trans	positive
BLGHnc_004714-RA	BLGH_02505	>10000	0.93	trans	positive
BLGHnc_001274-RB	BLGH_02505	>10000	0.91	trans	positive
BLGHnc_003584-RA	BLGH_02505	>10000	0.92	trans	positive
BLGHnc_002029-RD	BLGH_02505	>10000	0.94	trans	positive
BLGHnc_005181-RA	BLGH_02505	>10000	0.91	trans	positive
BLGHnc_003526-RA	BLGH_02505	>10000	0.9	trans	positive
BLGHnc_005512-RB	BLGH_02505	>10000	0.93	trans	positive
BLGHnc_004458-RE	BLGH_02505	>10000	0.93	trans	positive
BLGHnc_005094-RA	BLGH_02505	>10000	0.92	trans	positive
BLGHnc_003603-RA	BLGH_02508	>10000	0.94	trans	positive
BLGHnc_004306-RA	BLGH_02508	>10000	0.9	trans	positive
BLGHnc_005872-RA	BLGH_02508	>10000	0.91	trans	positive
BLGHnc_000876-RA	BLGH_02508	>10000	0.91	trans	positive
BLGHnc_004621-RA	BLGH_02515	>10000	0.92	trans	positive
BLGHnc_002823-RA	BLGH_02517	>10000	0.92	trans	positive
BLGHnc_002097-RB	BLGH_02527	>10000	-0.93	trans	negative
BLGHnc_004031-RA	BLGH_02529	>10000	0.95	trans	positive
BLGHnc_000573-RA	BLGH_02533	>10000	-0.91	trans	negative
BLGHnc_005815-RA	BLGH_02533	>10000	0.91	trans	positive
BLGHnc_005013-RA	BLGH_02534	>10000	0.94	trans	positive
BLGHnc_000210-RA	BLGH_02544	>10000	0.9	trans	positive
BLGHnc_001260-RB	BLGH_02544	>10000	0.93	trans	positive
BLGHnc_003584-RA	BLGH_02544	>10000	0.9	trans	positive
BLGHnc_004306-RA	BLGH_02544	>10000	0.95	trans	positive
BLGHnc_004834-RD	BLGH_02544	>10000	0.93	trans	positive
BLGHnc_002901-RA	BLGH_02544	>10000	0.92	trans	positive
BLGHnc_002966-RA	BLGH_02544	>10000	0.93	trans	positive
BLGHnc_005181-RA	BLGH_02544	>10000	0.92	trans	positive
BLGHnc_005076-RA	BLGH_02544	>10000	0.91	trans	positive
BLGHnc_005094-RA	BLGH_02544	>10000	0.91	trans	positive
BLGHnc_005847-RA	BLGH_02547	>10000	0.94	trans	positive
BLGHnc_005843-RA	BLGH_02547	>10000	0.94	trans	positive
BLGHnc_000936-RA	BLGH_02567	>10000	-0.9	trans	negative
BLGHnc_005461-RA	BLGH_02567	>10000	-0.91	trans	negative
BLGHnc_003283-RA	BLGH_02567	>10000	0.92	trans	positive
BLGHnc_000810-RB	BLGH_02567	>10000	-0.9	trans	negative
BLGHnc_000770-RA	BLGH_02570	>10000	0.91	trans	positive
BLGHnc_005550-RB	BLGH_02570	>10000	0.91	trans	positive
BLGHnc_001093-RA	BLGH_02570	>10000	0.91	trans	positive
BLGHnc_001148-RA	BLGH_02570	>10000	0.92	trans	positive
BLGHnc_003086-RA	BLGH_02570	>10000	0.93	trans	positive
BLGHnc_001796-RA	BLGH_02570	>10000	0.94	trans	positive
BLGHnc_002077-RA	BLGH_02570	>10000	0.93	trans	positive
BLGHnc_005500-RA	BLGH_02571	>10000	0.95	trans	positive
BLGHnc_001560-RB	BLGH_02575	>10000	0.94	trans	positive
BLGHnc_001673-RA	BLGH_02575	>10000	0.9	trans	positive
BLGHnc_005415-RB	BLGH_02575	>10000	0.92	trans	positive
BLGHnc_003579-RB	BLGH_02575	>10000	0.91	trans	positive
BLGHnc_000573-RA	BLGH_02579	>10000	-0.9	trans	negative
BLGHnc_003980-RA	BLGH_02579	>10000	0.9	trans	positive
BLGHnc_003814-RB	BLGH_02579	>10000	0.93	trans	positive
BLGHnc_002765-RA	BLGH_02579	>10000	0.95	trans	positive
BLGHnc_005815-RA	BLGH_02579	>10000	0.92	trans	positive
BLGHnc_002515-RI	BLGH_02580	>10000	0.91	trans	positive
BLGHnc_004595-RA	BLGH_02580	>10000	0.92	trans	positive
BLGHnc_002050-RA	BLGH_02580	>10000	0.92	trans	positive
BLGHnc_003806-RA	BLGH_02580	>10000	0.93	trans	positive
BLGHnc_005181-RA	BLGH_02580	>10000	0.94	trans	positive
BLGHnc_004458-RE	BLGH_02580	>10000	0.91	trans	positive
BLGHnc_005065-RA	BLGH_02580	>10000	0.91	trans	positive
BLGHnc_002029-RD	BLGH_02584	>10000	0.92	trans	positive
BLGHnc_005555-RA	BLGH_02586	>10000	0.93	trans	positive
BLGHnc_004071-RA	BLGH_02595	>10000	0.92	trans	positive
BLGHnc_001852-RA	BLGH_02606	>10000	0.93	trans	positive
BLGHnc_002029-RD	BLGH_02606	>10000	0.93	trans	positive
BLGHnc_003806-RA	BLGH_02606	>10000	0.91	trans	positive
BLGHnc_000770-RA	BLGH_00719	>10000	0.94	trans	positive
BLGHnc_001276-RA	BLGH_00719	>10000	0.91	trans	positive
BLGHnc_002966-RA	BLGH_00719	>10000	0.93	trans	positive
BLGHnc_000319-RA	BLGH_00728	>10000	0.91	trans	positive
BLGHnc_001260-RB	BLGH_00735	>10000	0.94	trans	positive
BLGHnc_004306-RA	BLGH_00735	>10000	0.94	trans	positive
BLGHnc_002966-RA	BLGH_00735	>10000	0.91	trans	positive
BLGHnc_003536-RB	BLGH_00735	>10000	0.91	trans	positive
BLGHnc_001148-RA	BLGH_00745	>10000	0.9	trans	positive
BLGHnc_003250-RA	BLGH_00746	>10000	0.94	trans	positive
BLGHnc_001237-RA	BLGH_00746	>10000	0.9	trans	positive
BLGHnc_004714-RA	BLGH_00746	>10000	0.91	trans	positive
BLGHnc_001637-RA	BLGH_00746	>10000	0.92	trans	positive
BLGHnc_005229-RA	BLGH_00746	>10000	0.91	trans	positive
BLGHnc_004945-RB	BLGH_00756	>10000	0.93	trans	positive
BLGHnc_004973-RA	BLGH_00756	>10000	0.93	trans	positive
BLGHnc_002982-RB	BLGH_00756	>10000	0.91	trans	positive
BLGHnc_003477-RA	BLGH_00756	>10000	0.91	trans	positive
BLGHnc_005023-RB	BLGH_00756	>10000	0.9	trans	positive
BLGHnc_003912-RA	BLGH_00754	>10000	0.91	trans	positive
BLGHnc_000750-RA	BLGH_00763	>10000	0.92	trans	positive
BLGHnc_004714-RA	BLGH_00763	>10000	0.92	trans	positive
BLGHnc_003526-RA	BLGH_00763	>10000	0.9	trans	positive
BLGHnc_004669-RE	BLGH_00767	>10000	0.9	trans	positive
BLGHnc_001356-RB	BLGH_00769	>10000	0.9	trans	positive
BLGHnc_000081-RA	BLGH_00769	>10000	0.9	trans	positive
BLGHnc_004224-RA	BLGH_00773	>10000	0.93	trans	positive
BLGHnc_001093-RA	BLGH_00773	>10000	0.91	trans	positive
BLGHnc_003776-RA	BLGH_00773	>10000	0.92	trans	positive
BLGHnc_005084-RB	BLGH_00773	>10000	0.91	trans	positive
BLGHnc_004072-RA	BLGH_00779	>10000	0.94	trans	positive
BLGHnc_004708-RA	BLGH_00779	>10000	0.92	trans	positive
BLGHnc_003693-RC	BLGH_00779	>10000	0.98	trans	positive
BLGHnc_004671-RA	BLGH_00779	>10000	0.91	trans	positive
BLGHnc_004878-RA	BLGH_00779	>10000	0.94	trans	positive
BLGHnc_002595-RA	BLGH_00779	>10000	0.95	trans	positive
BLGHnc_002928-RA	BLGH_00779	>10000	0.95	trans	positive
BLGHnc_003513-RB	BLGH_00779	>10000	0.93	trans	positive
BLGHnc_000550-RA	BLGH_00779	>10000	0.96	trans	positive
BLGHnc_004072-RA	BLGH_00785	>10000	0.94	trans	positive
BLGHnc_004105-RB	BLGH_00785	>10000	0.9	trans	positive
BLGHnc_005757-RA	BLGH_00785	>10000	0.93	trans	positive
BLGHnc_004708-RA	BLGH_00785	>10000	0.93	trans	positive
BLGHnc_003675-RA	BLGH_00785	>10000	0.92	trans	positive
BLGHnc_003693-RC	BLGH_00785	>10000	0.95	trans	positive
BLGHnc_004671-RA	BLGH_00785	>10000	0.96	trans	positive
BLGHnc_004878-RA	BLGH_00785	>10000	0.93	trans	positive
BLGHnc_002595-RA	BLGH_00785	>10000	0.94	trans	positive
BLGHnc_002892-RA	BLGH_00785	>10000	0.94	trans	positive
BLGHnc_002928-RA	BLGH_00785	>10000	0.93	trans	positive
BLGHnc_003513-RB	BLGH_00785	>10000	0.93	trans	positive
BLGHnc_000550-RA	BLGH_00785	>10000	0.96	trans	positive
BLGHnc_001061-RA	BLGH_00784	>10000	0.92	trans	positive
BLGHnc_001166-RA	BLGH_00784	>10000	0.91	trans	positive
BLGHnc_003701-RB	BLGH_00784	>10000	0.91	trans	positive
BLGHnc_004973-RA	BLGH_00784	>10000	0.9	trans	positive
BLGHnc_002050-RA	BLGH_00784	>10000	0.91	trans	positive
BLGHnc_004669-RD	BLGH_00784	>10000	0.91	trans	positive
BLGHnc_002982-RB	BLGH_00784	>10000	0.91	trans	positive
BLGHnc_003477-RA	BLGH_00784	>10000	0.91	trans	positive
BLGHnc_005084-RB	BLGH_00784	>10000	0.94	trans	positive
BLGHnc_003141-RA	BLGH_00792	>10000	0.91	trans	positive
BLGHnc_005757-RA	BLGH_00828	>10000	0.93	trans	positive
BLGHnc_004708-RA	BLGH_00828	>10000	0.96	trans	positive
BLGHnc_003675-RA	BLGH_00828	>10000	0.92	trans	positive
BLGHnc_003693-RC	BLGH_00828	>10000	0.91	trans	positive
BLGHnc_004671-RA	BLGH_00828	>10000	0.97	trans	positive
BLGHnc_002892-RA	BLGH_00828	>10000	0.91	trans	positive
BLGHnc_003513-RB	BLGH_00828	>10000	0.92	trans	positive
BLGHnc_000550-RA	BLGH_00828	>10000	0.93	trans	positive
BLGHnc_004240-RA	BLGH_00837	>10000	0.9	trans	positive
BLGHnc_004708-RA	BLGH_00837	>10000	0.98	trans	positive
BLGHnc_003693-RC	BLGH_00837	>10000	0.91	trans	positive
BLGHnc_001846-RB	BLGH_00837	>10000	0.93	trans	positive
BLGHnc_002928-RA	BLGH_00837	>10000	0.91	trans	positive
[truncated: 5,790 more rows]

## Sheet: SupplementaryTable_8
LncRNA transcript	TE consensus transcript	TE (RepBase)	Location of LncRNA	Pearson correlation coefficient [R]	Location	Co-regulation
[truncated: 6,513 more rows]

[truncated: 1 more sheets: SupplementaryTable_9]
